# Supplementary material for: A draft genome of the medicinal plant Cremastra appendiculata (D. Don) provides insights into the colchicine biosynthetic pathway
Source: Commun Biol. 2022 Nov 25;5:1294. doi: 10.1038/s42003-022-04229-4 (PMC9700805; doi:10.1038/s42003-022-04229-4)
Supplement: Supplementary file 3 — Supplementary Data 1 [file 42003_2022_4229_MOESM3_ESM.zip]

Archive with 8 entries (8 files):
- short_summary.genome.a.A_shenzhenica.txt
- short_summary.genome.a.C_appendiculata.txt
- short_summary.genome.a.D_catenatum.txt
- short_summary.genome.a.P_equestris.txt
- short_summary.proteins.a.A_shenzhenica.txt
- short_summary.proteins.a.C_appendiculata.txt
- short_summary.proteins.a.D_catenatum.txt
- short_summary.proteins.a.P_equestris.txt
