# Supplementary material for: A draft genome of the medicinal plant Cremastra appendiculata (D. Don) provides insights into the colchicine biosynthetic pathway
Source: Commun Biol. 2022 Nov 25;5:1294. doi: 10.1038/s42003-022-04229-4 (PMC9700805; doi:10.1038/s42003-022-04229-4)
Supplement: Supplementary file 3 — Supplementary Data 1 [file 42003_2022_4229_MOESM3_ESM.zip › short_summary.genome.a.P_equestris.txt]

# Summarized benchmarking in BUSCO notation for P.equestris genome.
# BUSCO was run in mode: genome
	C:86.0%[S:83.7%,D:2.3%],F:5.1%,M:8.9%,n:1375
	1182	Complete BUSCOs (C)
	1151	Complete and single-copy BUSCOs (S)
	31	Complete and duplicated BUSCOs (D)
	70	Fragmented BUSCOs (F)
	123	Missing BUSCOs (M)
	1375	Total BUSCO groups searched
