# Supplementary material for: A draft genome of the medicinal plant Cremastra appendiculata (D. Don) provides insights into the colchicine biosynthetic pathway
Source: Commun Biol. 2022 Nov 25;5:1294. doi: 10.1038/s42003-022-04229-4 (PMC9700805; doi:10.1038/s42003-022-04229-4)
Supplement: Supplementary file 3 — Supplementary Data 1 [file 42003_2022_4229_MOESM3_ESM.zip › short_summary.proteins.a.A_shenzhenica.txt]

# Summarized benchmarking in BUSCO notation for A.shenzhennica protein sequences
# BUSCO was run in mode: proteins
	C:85.0%[S:83.9%,D:1.1%],F:7.0%,M:8.0%,n:1375
	1169	Complete BUSCOs (C)
	1154	Complete and single-copy BUSCOs (S)
	15	Complete and duplicated BUSCOs (D)
	96	Fragmented BUSCOs (F)
	110	Missing BUSCOs (M)
	1375	Total BUSCO groups searched
