# Supplementary material for: A draft genome of the medicinal plant Cremastra appendiculata (D. Don) provides insights into the colchicine biosynthetic pathway
Source: Commun Biol. 2022 Nov 25;5:1294. doi: 10.1038/s42003-022-04229-4 (PMC9700805; doi:10.1038/s42003-022-04229-4)
Supplement: Supplementary file 3 — Supplementary Data 1 [file 42003_2022_4229_MOESM3_ESM.zip › short_summary.proteins.a.D_catenatum.txt]

# Summarized benchmarking in BUSCO notation for D.catenatum protein sequences.
# BUSCO was run in mode: proteins
	C:87.5%[S:84.9%,D:2.6%],F:4.7%,M:7.8%,n:1375
	1203	Complete BUSCOs (C)
	1167	Complete and single-copy BUSCOs (S)
	36	Complete and duplicated BUSCOs (D)
	65	Fragmented BUSCOs (F)
	107	Missing BUSCOs (M)
	1375	Total BUSCO groups searched
