# Supplementary material for: A draft genome of the medicinal plant Cremastra appendiculata (D. Don) provides insights into the colchicine biosynthetic pathway
Source: Commun Biol. 2022 Nov 25;5:1294. doi: 10.1038/s42003-022-04229-4 (PMC9700805; doi:10.1038/s42003-022-04229-4)
Supplement: Supplementary file 5 — Supplementary Data 3 [file 42003_2022_4229_MOESM5_ESM.zip]

Archive with 1 entries (1 files):
- Dendrobium_catenatum.pep.txt
