# Supplementary material for: A draft genome of the medicinal plant Cremastra appendiculata (D. Don) provides insights into the colchicine biosynthetic pathway
Source: Commun Biol. 2022 Nov 25;5:1294. doi: 10.1038/s42003-022-04229-4 (PMC9700805; doi:10.1038/s42003-022-04229-4)
Supplement: Supplementary file 7 — Supplementary Data 5 [file 42003_2022_4229_MOESM7_ESM.xlsx]

## Sheet: Sheet1
Repeat elements annotated in the Cremastra appendiculata genome.
	Repbase TEs		TE protiens		De novo		Combined TEs
Type	Length (Bp)	% in genome	Length (Bp)	% in genome	Length (Bp)	% in genome	Length (Bp)	% in genome
DNA	26322035	1.11424	3610596	0.15284	39862290	1.68741	63815382	2.70136
LINE	13408146	0.567579	8452435	0.357799	14332884	0.606724	32541362	1.3775
SINE	10569	0.000447	0	0	299	1.3e-05	10868	0.00046
LTR	342248150	14.4877	525090396	22.2275	1180294215	49.9629	1328892650	56.2532
Other	1784	7.6e-05	0	0	0	0	1784	7.6e-05
Unknown	0	0	0	0	0	0	0	0
Total	378788410	16.0344	537148814	22.738	1226234133	51.9076	1397431208	59.1545
