# Supplementary material for: A draft genome of the medicinal plant Cremastra appendiculata (D. Don) provides insights into the colchicine biosynthetic pathway
Source: Commun Biol. 2022 Nov 25;5:1294. doi: 10.1038/s42003-022-04229-4 (PMC9700805; doi:10.1038/s42003-022-04229-4)
Supplement: Supplementary file 8 — Supplementary Data 6 [file 42003_2022_4229_MOESM8_ESM.xlsx]

## Sheet: Sheet1
GO enrichment of expansion families of Cremastra appendiculata genome.							KEGG enrichment of expansion families of Cremastra appendiculata genome.
GO_ID	GO_Term	AdjustedPv	GeneID	GeneNumbers			MapID	MapTitle	AdjustedPv	GeneIDs	GeneNumbers
GO:0008152	metabolic process	1.49887e-39	CAPP00199,CAPP00261,CAPP00330,CAPP00412,CAPP00415,CAPP00580,CAPP00588,CAPP00744,CAPP00813,CAPP00817,CAPP00917,CAPP01046,CAPP01050,CAPP01052,CAPP01102,CAPP01435,CAPP01436,CAPP01470,CAPP01675,CAPP01752,CAPP01823,CAPP01964,CAPP01966,CAPP01982,CAPP02027,CAPP02336,CAPP02389,CAPP02893,CAPP02963,CAPP03073,CAPP03247,CAPP03324,CAPP03524,CAPP03558,CAPP03560,CAPP03569,CAPP03677,CAPP03766,CAPP03827,CAPP03995…	1447			map01100	Metabolic pathways	1.0771e-192	CAPP00199 CAPP00281 CAPP00330 CAPP00412 CAPP00415 CAPP00580 CAPP00588 CAPP00813 CAPP00817 CAPP00917 CAPP01046 CAPP01050 CAPP01052 CAPP01102 CAPP01436 CAPP01470 CAPP01507 CAPP01675 CAPP01752 CAPP01823 CAPP01966 CAPP01982 CAPP02027 CAPP02336 CAPP02389 CAPP02963 CAPP03073 CAPP03115 CAPP03247 CAPP03324 CAPP03456 CAPP03524 CAPP03558 CAPP03560 CAPP03569 CAPP03677 CAPP03766 CAPP03827 CAPP03995 CAPP04010…	2554
GO:0071704	organic substance metabolic process	3.69268e-55	CAPP00199,CAPP00261,CAPP00330,CAPP00412,CAPP00415,CAPP00580,CAPP00588,CAPP00744,CAPP00813,CAPP00817,CAPP00917,CAPP01046,CAPP01050,CAPP01052,CAPP01102,CAPP01435,CAPP01436,CAPP01470,CAPP01675,CAPP01752,CAPP01823,CAPP01964,CAPP01966,CAPP01982,CAPP02027,CAPP02336,CAPP02389,CAPP02893,CAPP02963,CAPP03073,CAPP03247,CAPP03324,CAPP03524,CAPP03558,CAPP03560,CAPP03569,CAPP03677,CAPP03766,CAPP03827,CAPP03995…	1336			map01110	Biosynthesis of secondary metabolites	8.16902e-25	CAPP00199 CAPP00281 CAPP00501 CAPP00744 CAPP00817 CAPP00917 CAPP01052 CAPP01435 CAPP01436 CAPP01675 CAPP01752 CAPP01964 CAPP02027 CAPP02893 CAPP03073 CAPP03524 CAPP03677 CAPP03766 CAPP03989 CAPP04039 CAPP04057 CAPP04070 CAPP04392 CAPP04442 CAPP05143 CAPP05484 CAPP05650 CAPP05872 CAPP05873 CAPP06011 CAPP06158 CAPP06164 CAPP06577 CAPP06664 CAPP06676 CAPP06731 CAPP06948 CAPP06974 CAPP07181 CAPP07182…	996
GO:0009987	cellular process	2.64177e-49	CAPP00199,CAPP00261,CAPP00330,CAPP00412,CAPP00415,CAPP00580,CAPP00588,CAPP00813,CAPP00817,CAPP00917,CAPP01046,CAPP01050,CAPP01052,CAPP01102,CAPP01436,CAPP01470,CAPP01675,CAPP01752,CAPP01823,CAPP01966,CAPP01982,CAPP02027,CAPP02336,CAPP02389,CAPP02963,CAPP03073,CAPP03247,CAPP03324,CAPP03524,CAPP03558,CAPP03560,CAPP03569,CAPP03677,CAPP03766,CAPP03827,CAPP03995,CAPP04010,CAPP04039,CAPP04057,CAPP04058…	1335			map00520	Amino sugar and nucleotide sugar metabolism	1.76089e-184	CAPP00281 CAPP00813 CAPP04427 CAPP05651 CAPP08305 CAPP10461 CAPP11078 CAPP12637 CAPP13192 CAPP13396 CAPP13885 CAPP14438 CAPP14527 CAPP14678 CAPP16983 CAPP03834 CAPP04727 CAPP05643 CAPP09898 CAPP13077 CAPP13178 CAPP15874 CAPP13487 CAPP00062 CAPP00063 CAPP00197 CAPP00212 CAPP00399 CAPP00638 CAPP00676 CAPP00706 CAPP00740 CAPP00985 CAPP01090 CAPP01136 CAPP01385 CAPP01636 CAPP01772 CAPP02060 CAPP02946…	971
GO:0044238	primary metabolic process	2.77002e-62	CAPP00199,CAPP00261,CAPP00330,CAPP00412,CAPP00415,CAPP00580,CAPP00588,CAPP00744,CAPP00813,CAPP00817,CAPP00917,CAPP01046,CAPP01050,CAPP01052,CAPP01102,CAPP01435,CAPP01436,CAPP01470,CAPP01675,CAPP01752,CAPP01823,CAPP01964,CAPP01966,CAPP01982,CAPP02027,CAPP02336,CAPP02389,CAPP02893,CAPP02963,CAPP03073,CAPP03247,CAPP03324,CAPP03524,CAPP03558,CAPP03560,CAPP03569,CAPP03677,CAPP03766,CAPP03827,CAPP03995…	1334			map00250	Alanine, aspartate and glutamate metabolism	2.96819e-131	CAPP00676 CAPP00706 CAPP01090 CAPP02060 CAPP03018 CAPP03035 CAPP03263 CAPP04202 CAPP04642 CAPP04868 CAPP05239 CAPP07244 CAPP08106 CAPP08707 CAPP09379 CAPP09476 CAPP09786 CAPP10228 CAPP11216 CAPP11597 CAPP11665 CAPP12087 CAPP12803 CAPP12859 CAPP12898 CAPP13014 CAPP13293 CAPP13699 CAPP13785 CAPP14143 CAPP14287 CAPP14294 CAPP14366 CAPP14432 CAPP14509 CAPP14652 CAPP14883 CAPP14923 CAPP15546 CAPP16091…	717
GO:0044237	cellular metabolic process	2.08949e-82	CAPP00199,CAPP00261,CAPP00330,CAPP00412,CAPP00415,CAPP00580,CAPP00588,CAPP00813,CAPP00817,CAPP00917,CAPP01046,CAPP01050,CAPP01052,CAPP01102,CAPP01436,CAPP01470,CAPP01675,CAPP01752,CAPP01823,CAPP01966,CAPP01982,CAPP02027,CAPP02336,CAPP02389,CAPP02963,CAPP03073,CAPP03247,CAPP03324,CAPP03524,CAPP03558,CAPP03560,CAPP03569,CAPP03677,CAPP03766,CAPP03827,CAPP03995,CAPP04010,CAPP04039,CAPP04057,CAPP04058…	1312			map04626	Plant-pathogen interaction	1.84466e-69	CAPP04797 CAPP07792 CAPP08305 CAPP13885 CAPP16394 CAPP07131 CAPP00062 CAPP00063 CAPP00197 CAPP00212 CAPP00399 CAPP00638 CAPP00676 CAPP00706 CAPP00740 CAPP00985 CAPP01090 CAPP01136 CAPP01385 CAPP01636 CAPP01772 CAPP02060 CAPP02065 CAPP02349 CAPP02556 CAPP02946 CAPP03018 CAPP03035 CAPP03244 CAPP03263 CAPP03310 CAPP03562 CAPP03645 CAPP04202 CAPP04218 CAPP04273 CAPP04642 CAPP04868 CAPP05118 CAPP05239…	708
GO:0043170	macromolecule metabolic process	1.07182e-100	CAPP00199,CAPP00261,CAPP00330,CAPP00412,CAPP00415,CAPP00580,CAPP00588,CAPP00744,CAPP00813,CAPP00817,CAPP00917,CAPP01046,CAPP01050,CAPP01052,CAPP01102,CAPP01435,CAPP01436,CAPP01470,CAPP01675,CAPP01752,CAPP01823,CAPP01964,CAPP01966,CAPP01982,CAPP02027,CAPP02336,CAPP02389,CAPP02893,CAPP02963,CAPP03073,CAPP03247,CAPP03324,CAPP03524,CAPP03558,CAPP03560,CAPP03569,CAPP03677,CAPP03766,CAPP03827,CAPP03995…	1254			map00940	Phenylpropanoid biosynthesis	1.76326e-120	CAPP05232 CAPP12701 CAPP16532 CAPP17889 CAPP12397 CAPP00638 CAPP00676 CAPP00785 CAPP01136 CAPP01772 CAPP02065 CAPP02349 CAPP02556 CAPP02946 CAPP02952 CAPP03244 CAPP03562 CAPP03645 CAPP04218 CAPP04642 CAPP05118 CAPP05239 CAPP05995 CAPP06486 CAPP06769 CAPP07252 CAPP08348 CAPP08391 CAPP08770 CAPP09171 CAPP09629 CAPP10711 CAPP10713 CAPP11075 CAPP11468 CAPP11702 CAPP12044 CAPP12055 CAPP12057 CAPP12803…	602
GO:0044260	cellular macromolecule metabolic process	2.57822e-115	CAPP00199,CAPP00261,CAPP00330,CAPP00412,CAPP00415,CAPP00580,CAPP00588,CAPP00813,CAPP00817,CAPP00917,CAPP01046,CAPP01050,CAPP01052,CAPP01102,CAPP01436,CAPP01470,CAPP01675,CAPP01752,CAPP01823,CAPP01966,CAPP01982,CAPP02027,CAPP02336,CAPP02389,CAPP02963,CAPP03073,CAPP03247,CAPP03324,CAPP03524,CAPP03558,CAPP03560,CAPP03569,CAPP03677,CAPP03766,CAPP03827,CAPP03995,CAPP04010,CAPP04039,CAPP04057,CAPP04058…	1219			map00909	Sesquiterpenoid and triterpenoid biosynthesis	6.15067e-114	CAPP12397 CAPP00062 CAPP00063 CAPP00212 CAPP00399 CAPP00638 CAPP00706 CAPP00740 CAPP00785 CAPP00985 CAPP01090 CAPP01136 CAPP01385 CAPP01569 CAPP01636 CAPP02060 CAPP02065 CAPP02256 CAPP02349 CAPP02556 CAPP02946 CAPP02952 CAPP03018 CAPP03035 CAPP03310 CAPP03562 CAPP03645 CAPP04202 CAPP04218 CAPP04273 CAPP04868 CAPP05118 CAPP06486 CAPP06769 CAPP07244 CAPP07252 CAPP07861 CAPP08025 CAPP08106 CAPP08118…	486
GO:0006807	nitrogen compound metabolic process	2.27073e-199	CAPP00199,CAPP00261,CAPP00330,CAPP00412,CAPP00415,CAPP00580,CAPP00588,CAPP00813,CAPP00817,CAPP00917,CAPP01046,CAPP01050,CAPP01052,CAPP01102,CAPP01436,CAPP01470,CAPP01675,CAPP01752,CAPP01823,CAPP01966,CAPP01982,CAPP02027,CAPP02336,CAPP02389,CAPP02963,CAPP03073,CAPP03247,CAPP03324,CAPP03524,CAPP03558,CAPP03560,CAPP03569,CAPP03677,CAPP03766,CAPP03827,CAPP03995,CAPP04010,CAPP04039,CAPP04057,CAPP04058…	1214			map03013	RNA transport	5.85457e-50	CAPP00744 CAPP02893 CAPP03456 CAPP04193 CAPP05406 CAPP06582 CAPP06723 CAPP07181 CAPP08019 CAPP08082 CAPP08371 CAPP08647 CAPP09178 CAPP09351 CAPP09688 CAPP09701 CAPP09734 CAPP10869 CAPP11263 CAPP11339 CAPP11530 CAPP11830 CAPP11831 CAPP12312 CAPP13472 CAPP13508 CAPP14608 CAPP14832 CAPP15185 CAPP15961 CAPP16603 CAPP16939 CAPP17023 CAPP17172 CAPP17546 CAPP17740 CAPP18401 CAPP18475 CAPP18720 CAPP19036…	459
GO:0034641	cellular nitrogen compound metabolic process	7.8215e-221	CAPP00199,CAPP00261,CAPP00330,CAPP00412,CAPP00415,CAPP00580,CAPP00588,CAPP00813,CAPP00817,CAPP00917,CAPP01046,CAPP01050,CAPP01052,CAPP01102,CAPP01436,CAPP01470,CAPP01675,CAPP01752,CAPP01823,CAPP01966,CAPP01982,CAPP02027,CAPP02336,CAPP02389,CAPP02963,CAPP03073,CAPP03247,CAPP03324,CAPP03524,CAPP03558,CAPP03560,CAPP03569,CAPP03677,CAPP03766,CAPP03827,CAPP03995,CAPP04010,CAPP04039,CAPP04057,CAPP04058…	1211			map00500	Starch and sucrose metabolism	4.21098e-26	CAPP00281 CAPP00813 CAPP04427 CAPP05651 CAPP10461 CAPP11078 CAPP12637 CAPP13192 CAPP14438 CAPP14527 CAPP14678 CAPP16983 CAPP05232 CAPP12701 CAPP16532 CAPP17889 CAPP00260 CAPP00551 CAPP00633 CAPP01053 CAPP01269 CAPP01497 CAPP02122 CAPP02123 CAPP02911 CAPP02960 CAPP03818 CAPP04291 CAPP04449 CAPP04945 CAPP05082 CAPP05953 CAPP06339 CAPP07088 CAPP07957 CAPP09696 CAPP10560 CAPP11879 CAPP12313 CAPP12555…	346
GO:0003824	catalytic activity	2.49534e-05	CAPP00330,CAPP00744,CAPP01435,CAPP01964,CAPP02893,CAPP03524,CAPP04392,CAPP04797,CAPP05872,CAPP05873,CAPP06158,CAPP06577,CAPP06664,CAPP06676,CAPP06731,CAPP06948,CAPP06974,CAPP07181,CAPP07792,CAPP07956,CAPP08212,CAPP08305,CAPP08728,CAPP08983,CAPP09734,CAPP11284,CAPP11294,CAPP11856,CAPP12312,CAPP13115,CAPP13396,CAPP13885,CAPP14608,CAPP15688,CAPP15882,CAPP15946,CAPP16983,CAPP17156,CAPP18766,CAPP19542…	1208			map03015	mRNA surveillance pathway	3.10182e-38	CAPP03834 CAPP04727 CAPP05643 CAPP09898 CAPP13077 CAPP13178 CAPP15874 CAPP00260 CAPP00375 CAPP00512 CAPP00551 CAPP00599 CAPP00633 CAPP00902 CAPP00996 CAPP01004 CAPP01053 CAPP01269 CAPP01388 CAPP01497 CAPP01502 CAPP01503 CAPP01784 CAPP01806 CAPP01807 CAPP01809 CAPP02122 CAPP02123 CAPP02130 CAPP02190 CAPP02223 CAPP02235 CAPP02240 CAPP02271 CAPP02911 CAPP02930 CAPP02936 CAPP02960 CAPP03036 CAPP03327…	345
GO:0097159	organic cyclic compound binding	1.93328e-28	CAPP00199,CAPP01435,CAPP02893,CAPP03524,CAPP04193,CAPP04392,CAPP04797,CAPP05406,CAPP05872,CAPP05873,CAPP06158,CAPP06664,CAPP06676,CAPP06723,CAPP06948,CAPP06974,CAPP07181,CAPP07792,CAPP07956,CAPP08019,CAPP08082,CAPP08212,CAPP08305,CAPP08728,CAPP08983,CAPP09178,CAPP09701,CAPP10869,CAPP11034,CAPP11263,CAPP11284,CAPP11294,CAPP11339,CAPP11830,CAPP11831,CAPP11856,CAPP12312,CAPP12779,CAPP13115,CAPP13885…	1207			map00591	Linoleic acid metabolism	6.04958e-132	CAPP05180 CAPP09909 CAPP18090 CAPP00260 CAPP00375 CAPP00512 CAPP00551 CAPP00599 CAPP00633 CAPP00902 CAPP00996 CAPP01004 CAPP01053 CAPP01269 CAPP01388 CAPP01497 CAPP01502 CAPP01503 CAPP01784 CAPP01806 CAPP01807 CAPP01809 CAPP02122 CAPP02123 CAPP02130 CAPP02190 CAPP02223 CAPP02235 CAPP02240 CAPP02271 CAPP02911 CAPP02930 CAPP02936 CAPP02960 CAPP03036 CAPP03327 CAPP03500 CAPP03818 CAPP04061 CAPP04100…	334
GO:1901363	heterocyclic compound binding	1.93328e-28	CAPP00199,CAPP01435,CAPP02893,CAPP03524,CAPP04193,CAPP04392,CAPP04797,CAPP05406,CAPP05872,CAPP05873,CAPP06158,CAPP06664,CAPP06676,CAPP06723,CAPP06948,CAPP06974,CAPP07181,CAPP07792,CAPP07956,CAPP08019,CAPP08082,CAPP08212,CAPP08305,CAPP08728,CAPP08983,CAPP09178,CAPP09701,CAPP10869,CAPP11034,CAPP11263,CAPP11284,CAPP11294,CAPP11339,CAPP11830,CAPP11831,CAPP11856,CAPP12312,CAPP12779,CAPP13115,CAPP13885…	1207			map03040	Spliceosome	3.27751e-27	CAPP02501 CAPP05232 CAPP05417 CAPP08156 CAPP10976 CAPP12701 CAPP16226 CAPP16532 CAPP16864 CAPP17866 CAPP17889 CAPP00260 CAPP00375 CAPP00512 CAPP00551 CAPP00599 CAPP00633 CAPP00902 CAPP00996 CAPP01004 CAPP01053 CAPP01269 CAPP01388 CAPP01497 CAPP01502 CAPP01503 CAPP01784 CAPP01806 CAPP01807 CAPP01809 CAPP02122 CAPP02123 CAPP02130 CAPP02190 CAPP02223 CAPP02235 CAPP02240 CAPP02271 CAPP02911 CAPP02930…	322
GO:0006725	cellular aromatic compound metabolic process	6.51754e-222	CAPP00199,CAPP00261,CAPP00330,CAPP00412,CAPP00415,CAPP00580,CAPP00588,CAPP00813,CAPP00817,CAPP00917,CAPP01046,CAPP01050,CAPP01052,CAPP01102,CAPP01436,CAPP01470,CAPP01675,CAPP01752,CAPP01823,CAPP01966,CAPP01982,CAPP02027,CAPP02336,CAPP02389,CAPP02963,CAPP03073,CAPP03247,CAPP03324,CAPP03524,CAPP03558,CAPP03560,CAPP03569,CAPP03677,CAPP03766,CAPP03827,CAPP03995,CAPP04010,CAPP04039,CAPP04057,CAPP04058…	1125			map03060	Protein export	8.46588e-91	CAPP00289 CAPP00482 CAPP01137 CAPP03891 CAPP04414 CAPP04485 CAPP05485 CAPP07889 CAPP08135 CAPP09006 CAPP09054 CAPP11421 CAPP11809 CAPP12040 CAPP12229 CAPP13384 CAPP13534 CAPP14023 CAPP14024 CAPP14332 CAPP14446 CAPP14861 CAPP17199 CAPP17719 CAPP18337 CAPP18355 CAPP19929 CAPP20796 CAPP15160 CAPP16002 CAPP00284 CAPP00286 CAPP00295 CAPP00391 CAPP00499 CAPP00576 CAPP00578 CAPP00591 CAPP00600 CAPP00914…	290
GO:1901360	organic cyclic compound metabolic process	1.29256e-217	CAPP00199,CAPP00261,CAPP00330,CAPP00412,CAPP00415,CAPP00580,CAPP00588,CAPP00813,CAPP00817,CAPP00917,CAPP01046,CAPP01050,CAPP01052,CAPP01102,CAPP01436,CAPP01470,CAPP01675,CAPP01752,CAPP01823,CAPP01966,CAPP01982,CAPP02027,CAPP02336,CAPP02389,CAPP02963,CAPP03073,CAPP03247,CAPP03324,CAPP03524,CAPP03558,CAPP03560,CAPP03569,CAPP03677,CAPP03766,CAPP03827,CAPP03995,CAPP04010,CAPP04039,CAPP04057,CAPP04058…	1125			map00195	Photosynthesis	8.5618e-80	CAPP07131 CAPP10104 CAPP00289 CAPP04485 CAPP05485 CAPP08006 CAPP08135 CAPP09006 CAPP12040 CAPP12229 CAPP12401 CAPP13384 CAPP13534 CAPP14332 CAPP14446 CAPP14861 CAPP17199 CAPP17375 CAPP17719 CAPP18337 CAPP18355 CAPP20796 CAPP01569 CAPP14150 CAPP00914 CAPP03074 CAPP05756 CAPP05760 CAPP11209 CAPP13651 CAPP16953 CAPP17330 CAPP19316 CAPP04733 CAPP17981 CAPP01025 CAPP01031 CAPP02386 CAPP03138 CAPP03139…	255
GO:0006139	nucleobase-containing compound metabolic process	3.17506e-237	CAPP00199,CAPP00261,CAPP00330,CAPP00412,CAPP00415,CAPP00580,CAPP00588,CAPP00813,CAPP00817,CAPP00917,CAPP01046,CAPP01050,CAPP01052,CAPP01102,CAPP01436,CAPP01470,CAPP01675,CAPP01752,CAPP01823,CAPP01966,CAPP01982,CAPP02027,CAPP02336,CAPP02389,CAPP02963,CAPP03073,CAPP03247,CAPP03324,CAPP03524,CAPP03558,CAPP03560,CAPP03569,CAPP03677,CAPP03766,CAPP03827,CAPP03995,CAPP04010,CAPP04039,CAPP04057,CAPP04058…	1122			map00073	Cutin, suberine and wax biosynthesis	2.24616e-66	CAPP13192 CAPP13396 CAPP16983 CAPP00375 CAPP00512 CAPP00599 CAPP00902 CAPP00996 CAPP01004 CAPP01388 CAPP01502 CAPP01503 CAPP01784 CAPP01806 CAPP01807 CAPP01809 CAPP02130 CAPP02190 CAPP02223 CAPP02235 CAPP02240 CAPP02271 CAPP02930 CAPP02936 CAPP03036 CAPP03327 CAPP03500 CAPP04061 CAPP04100 CAPP04236 CAPP04241 CAPP04550 CAPP04683 CAPP04730 CAPP04940 CAPP04944 CAPP04995 CAPP05020 CAPP05098 CAPP05115…	200
GO:0003676	nucleic acid binding	1.75371e-139	CAPP00199,CAPP01435,CAPP02893,CAPP03524,CAPP04193,CAPP04392,CAPP04797,CAPP05406,CAPP05872,CAPP05873,CAPP06158,CAPP06664,CAPP06676,CAPP06723,CAPP06948,CAPP06974,CAPP07181,CAPP07792,CAPP07956,CAPP08019,CAPP08082,CAPP08212,CAPP08305,CAPP08728,CAPP08983,CAPP09178,CAPP09701,CAPP10869,CAPP11034,CAPP11263,CAPP11284,CAPP11294,CAPP11339,CAPP11830,CAPP11831,CAPP11856,CAPP12312,CAPP12779,CAPP13115,CAPP13885…	1115			map00040	Pentose and glucuronate interconversions	7.57217e-17	CAPP00281 CAPP00813 CAPP04427 CAPP05651 CAPP10461 CAPP11078 CAPP14438 CAPP14527 CAPP14678 CAPP02246 CAPP16344 CAPP00591 CAPP01805 CAPP03857 CAPP04791 CAPP04793 CAPP06937 CAPP07028 CAPP09399 CAPP10030 CAPP11231 CAPP12428 CAPP12562 CAPP12650 CAPP15331 CAPP15747 CAPP16748 CAPP17632 CAPP18397 CAPP19702 CAPP19909 CAPP20241 CAPP20698 CAPP00200 CAPP00760 CAPP02062 CAPP03230 CAPP03232 CAPP06288 CAPP07363…	178
GO:0090304	nucleic acid metabolic process	7.6276e-249	CAPP00199,CAPP00261,CAPP00330,CAPP00412,CAPP00415,CAPP00580,CAPP00588,CAPP00813,CAPP00817,CAPP00917,CAPP01046,CAPP01050,CAPP01052,CAPP01102,CAPP01436,CAPP01470,CAPP01675,CAPP01752,CAPP01823,CAPP01966,CAPP01982,CAPP02027,CAPP02336,CAPP02389,CAPP02963,CAPP03073,CAPP03247,CAPP03324,CAPP03524,CAPP03558,CAPP03560,CAPP03569,CAPP03677,CAPP03766,CAPP03827,CAPP03995,CAPP04010,CAPP04039,CAPP04057,CAPP04058…	1082			map00620	Pyruvate metabolism	9.73202e-19	CAPP00412 CAPP00580 CAPP00588 CAPP01050 CAPP01102 CAPP01470 CAPP02336 CAPP02389 CAPP02963 CAPP03115 CAPP03247 CAPP03324 CAPP03456 CAPP03558 CAPP03560 CAPP03569 CAPP03995 CAPP04010 CAPP04166 CAPP04170 CAPP04193 CAPP04432 CAPP04459 CAPP04462 CAPP05076 CAPP05406 CAPP05683 CAPP06248 CAPP06364 CAPP06572 CAPP06582 CAPP06723 CAPP06740 CAPP06844 CAPP07177 CAPP07187 CAPP07621 CAPP07640 CAPP07799 CAPP08082…	137
GO:0006259	DNA metabolic process	0	CAPP00199,CAPP00261,CAPP00330,CAPP00412,CAPP00415,CAPP00580,CAPP00588,CAPP00813,CAPP00817,CAPP00917,CAPP01046,CAPP01050,CAPP01052,CAPP01102,CAPP01436,CAPP01470,CAPP01675,CAPP01752,CAPP01823,CAPP01966,CAPP01982,CAPP02027,CAPP02336,CAPP02389,CAPP02963,CAPP03073,CAPP03247,CAPP03324,CAPP03524,CAPP03558,CAPP03560,CAPP03569,CAPP03677,CAPP03766,CAPP03827,CAPP03995,CAPP04010,CAPP04039,CAPP04057,CAPP04058…	1036			map00600	Sphingolipid metabolism	5.4641e-18	CAPP00199 CAPP00281 CAPP00330 CAPP00415 CAPP00813 CAPP00817 CAPP00917 CAPP01046 CAPP01052 CAPP01436 CAPP01675 CAPP01752 CAPP01823 CAPP01966 CAPP01982 CAPP02027 CAPP03073 CAPP03524 CAPP03677 CAPP03766 CAPP03827 CAPP04039 CAPP04057 CAPP04058 CAPP04392 CAPP04427 CAPP04442 CAPP04570 CAPP05060 CAPP05143 CAPP05484 CAPP05651 CAPP05846 CAPP05873 CAPP06010 CAPP06011 CAPP06158 CAPP06164 CAPP06577 CAPP06664…	130
GO:0015074	DNA integration	0	CAPP00199,CAPP00261,CAPP00330,CAPP00412,CAPP00415,CAPP00580,CAPP00588,CAPP00813,CAPP00817,CAPP00917,CAPP01046,CAPP01050,CAPP01052,CAPP01102,CAPP01436,CAPP01470,CAPP01675,CAPP01752,CAPP01823,CAPP01966,CAPP01982,CAPP02027,CAPP02336,CAPP02389,CAPP02963,CAPP03073,CAPP03247,CAPP03324,CAPP03524,CAPP03558,CAPP03560,CAPP03569,CAPP03677,CAPP03766,CAPP03827,CAPP03995,CAPP04010,CAPP04039,CAPP04057,CAPP04058…	1033			map00904	Diterpenoid biosynthesis	1.93285e-22	CAPP00199 CAPP00501 CAPP00744 CAPP01435 CAPP01964 CAPP02893 CAPP03524 CAPP03989 CAPP04070 CAPP04392 CAPP05650 CAPP05872 CAPP05873 CAPP06158 CAPP06577 CAPP06664 CAPP06676 CAPP06731 CAPP06948 CAPP06974 CAPP07181 CAPP07712 CAPP07956 CAPP08212 CAPP08728 CAPP08983 CAPP08989 CAPP09734 CAPP11034 CAPP11284 CAPP11294 CAPP11830 CAPP11831 CAPP11856 CAPP12312 CAPP12779 CAPP13115 CAPP13396 CAPP13885 CAPP14608…	102
GO:0016787	hydrolase activity	2.54562e-146	CAPP00330,CAPP00744,CAPP01435,CAPP01964,CAPP02893,CAPP03524,CAPP04392,CAPP04797,CAPP05872,CAPP05873,CAPP06158,CAPP06577,CAPP06664,CAPP06676,CAPP06731,CAPP06948,CAPP06974,CAPP07181,CAPP07792,CAPP07956,CAPP08212,CAPP08305,CAPP08728,CAPP08983,CAPP09734,CAPP11284,CAPP11294,CAPP11856,CAPP12312,CAPP13115,CAPP13396,CAPP13885,CAPP14608,CAPP15688,CAPP15882,CAPP15946,CAPP16983,CAPP17156,CAPP18766,CAPP19542…	969			map00190	Oxidative phosphorylation	5.81465e-05	CAPP01507 CAPP05278 CAPP04733 CAPP13506 CAPP17981 CAPP00172 CAPP00176 CAPP08863 CAPP08867 CAPP09442 CAPP09446 CAPP12645 CAPP13860 CAPP13864 CAPP19597 CAPP19601 CAPP00163 CAPP08858 CAPP09433 CAPP09455 CAPP10867 CAPP13851 CAPP16638 CAPP18873 CAPP18883 CAPP19611 CAPP13054 CAPP00139 CAPP00152 CAPP16612 CAPP16619 CAPP18862 CAPP02476 CAPP04764 CAPP05667 CAPP08143 CAPP01261 CAPP03417 CAPP12359 CAPP10049…	93
GO:0016788	hydrolase activity, acting on ester bonds	0	CAPP05232,CAPP12701,CAPP16532,CAPP17866,CAPP12397,CAPP12401,CAPP14841,CAPP17375,CAPP00062,CAPP00063,CAPP00212,CAPP00399,CAPP00638,CAPP00706,CAPP00740,CAPP00785,CAPP00985,CAPP01090,CAPP01136,CAPP01385,CAPP01569,CAPP01636,CAPP02060,CAPP02065,CAPP02256,CAPP02349,CAPP02556,CAPP02946,CAPP02952,CAPP03018,CAPP03035,CAPP03310,CAPP03562,CAPP03645,CAPP04202,CAPP04218,CAPP04273,CAPP04868,CAPP05118,CAPP06486…	857			map00260	Glycine, serine and threonine metabolism	4.54316e-07	CAPP00289 CAPP00482 CAPP01137 CAPP03891 CAPP04414 CAPP04485 CAPP05485 CAPP07889 CAPP08006 CAPP08135 CAPP09006 CAPP09054 CAPP11421 CAPP11809 CAPP12040 CAPP12424 CAPP12949 CAPP13384 CAPP13534 CAPP14023 CAPP14024 CAPP14332 CAPP14446 CAPP17719 CAPP18355 CAPP19929 CAPP04790 CAPP17749 CAPP17840 CAPP01545 CAPP06621 CAPP07733 CAPP16174 CAPP20610 CAPP03034 CAPP05181 CAPP06212 CAPP08155 CAPP09757 CAPP09910…	83
GO:0004523	RNA-DNA hybrid ribonuclease activity	0	CAPP05232,CAPP12701,CAPP16532,CAPP17866,CAPP12397,CAPP12401,CAPP14841,CAPP17375,CAPP00062,CAPP00063,CAPP00212,CAPP00399,CAPP00638,CAPP00706,CAPP00740,CAPP00785,CAPP00985,CAPP01090,CAPP01136,CAPP01385,CAPP01569,CAPP01636,CAPP02060,CAPP02065,CAPP02256,CAPP02349,CAPP02556,CAPP02946,CAPP02952,CAPP03018,CAPP03035,CAPP03310,CAPP03562,CAPP03645,CAPP04202,CAPP04218,CAPP04273,CAPP04868,CAPP05118,CAPP06486…	836			map02010	ABC transporters	0.00297909	CAPP03115 CAPP04010 CAPP04070 CAPP05872 CAPP15882 CAPP15946 CAPP02879 CAPP00819 CAPP01894 CAPP03787 CAPP03790 CAPP04080 CAPP05772 CAPP05774 CAPP05832 CAPP05833 CAPP05986 CAPP06322 CAPP06325 CAPP08768 CAPP08769 CAPP09031 CAPP09032 CAPP09272 CAPP09278 CAPP09902 CAPP10690 CAPP11356 CAPP12462 CAPP13558 CAPP13567 CAPP13783 CAPP13821 CAPP14985 CAPP15559 CAPP15805 CAPP15811 CAPP17401 CAPP17482 CAPP18129…	83
GO:0046983	protein dimerization activity	6.04686e-22	CAPP01607,CAPP02038,CAPP02302,CAPP02400,CAPP02839,CAPP03017,CAPP04692,CAPP04863,CAPP06667,CAPP07681,CAPP12878,CAPP12957,CAPP13957,CAPP14988,CAPP17182,CAPP18357,CAPP18948,CAPP19326,CAPP19383,CAPP20553,CAPP00306,CAPP00749,CAPP00956,CAPP01093,CAPP01173,CAPP01666,CAPP01830,CAPP02004,CAPP02344,CAPP02535,CAPP02604,CAPP02730,CAPP03089,CAPP03475,CAPP03742,CAPP04081,CAPP04085,CAPP04416,CAPP04419,CAPP05002…	151			map03430	Mismatch repair	7.34133e-09	CAPP03146 CAPP08002 CAPP20900 CAPP01607 CAPP02038 CAPP02302 CAPP02400 CAPP02839 CAPP02866 CAPP03017 CAPP03319 CAPP03854 CAPP04692 CAPP04863 CAPP06667 CAPP07681 CAPP09729 CAPP12878 CAPP12957 CAPP13194 CAPP13957 CAPP14988 CAPP16326 CAPP17182 CAPP18357 CAPP18948 CAPP19326 CAPP19383 CAPP20553 CAPP20642 CAPP00819 CAPP01894 CAPP03790 CAPP04080 CAPP05772 CAPP05774 CAPP05832 CAPP05833 CAPP05986 CAPP06322…	78
GO:0003735	structural constituent of ribosome	4.61157e-07	CAPP03583,CAPP10754,CAPP11121,CAPP10044,CAPP10046,CAPP00848,CAPP07225,CAPP13372,CAPP00164,CAPP08859,CAPP09434,CAPP09454,CAPP10868,CAPP13852,CAPP18874,CAPP18882,CAPP19610,CAPP00157,CAPP09428,CAPP09462,CAPP10863,CAPP13845,CAPP18867,CAPP18890,CAPP19617,CAPP19727,CAPP00161,CAPP09432,CAPP09458,CAPP10865,CAPP13849,CAPP13874,CAPP18871,CAPP18886,CAPP19722,CAPP09401,CAPP09426,CAPP09463,CAPP19618,CAPP00154…	90			map03030	DNA replication	7.73908e-06	CAPP03146 CAPP08002 CAPP20900 CAPP01607 CAPP02038 CAPP02302 CAPP02400 CAPP02839 CAPP02866 CAPP03017 CAPP03319 CAPP03854 CAPP04692 CAPP04863 CAPP06667 CAPP07681 CAPP09729 CAPP12878 CAPP12957 CAPP13194 CAPP13957 CAPP14988 CAPP16326 CAPP17182 CAPP18357 CAPP18948 CAPP19326 CAPP19383 CAPP20553 CAPP20642 CAPP00819 CAPP01894 CAPP03790 CAPP04080 CAPP05772 CAPP05774 CAPP05832 CAPP05833 CAPP05986 CAPP06322…	74
GO:0006412	translation	0.0132801	CAPP03583,CAPP10754,CAPP11121,CAPP10044,CAPP10046,CAPP00848,CAPP07225,CAPP13372,CAPP00164,CAPP08859,CAPP09434,CAPP09454,CAPP10868,CAPP13852,CAPP18874,CAPP18882,CAPP19610,CAPP00157,CAPP09428,CAPP09462,CAPP10863,CAPP13845,CAPP18867,CAPP18890,CAPP19617,CAPP19727,CAPP00161,CAPP09432,CAPP09458,CAPP10865,CAPP13849,CAPP13874,CAPP18871,CAPP18886,CAPP19722,CAPP09401,CAPP09426,CAPP09463,CAPP19618,CAPP00154…	90			map03420	Nucleotide excision repair	0.00308036	CAPP03146 CAPP08002 CAPP20900 CAPP01607 CAPP02038 CAPP02302 CAPP02400 CAPP02839 CAPP02866 CAPP03017 CAPP03319 CAPP03854 CAPP04692 CAPP04863 CAPP06667 CAPP07681 CAPP09729 CAPP12878 CAPP12957 CAPP13194 CAPP13957 CAPP14988 CAPP16326 CAPP17182 CAPP18357 CAPP18948 CAPP19326 CAPP19383 CAPP20553 CAPP20642 CAPP00819 CAPP01894 CAPP03790 CAPP04080 CAPP05772 CAPP05774 CAPP05832 CAPP05833 CAPP05986 CAPP06322…	74
GO:0005840	ribosome	0.000177417	CAPP03583,CAPP10754,CAPP11121,CAPP10044,CAPP10046,CAPP00848,CAPP07225,CAPP13372,CAPP00157,CAPP09428,CAPP09462,CAPP10863,CAPP13845,CAPP18867,CAPP18890,CAPP19617,CAPP19727,CAPP00161,CAPP09432,CAPP09458,CAPP10865,CAPP13849,CAPP13874,CAPP18871,CAPP18886,CAPP19722,CAPP00154,CAPP03218,CAPP05387,CAPP13756,CAPP16614,CAPP16617,CAPP18864,CAPP20980,CAPP09409,CAPP09418,CAPP09471,CAPP10922,CAPP16627,CAPP19626…	77			map00360	Phenylalanine metabolism	2.41304e-07	CAPP01280 CAPP03261 CAPP03997 CAPP10338 CAPP17355 CAPP19837 CAPP03363 CAPP03495 CAPP03496 CAPP04886 CAPP05238 CAPP06111 CAPP06378 CAPP09371 CAPP18078 CAPP19670 CAPP19671 CAPP19672 CAPP19673 CAPP19675 CAPP20060 CAPP20449 CAPP05182 CAPP09172 CAPP11009 CAPP13610 CAPP15562 CAPP19930 CAPP20540 CAPP08180 CAPP00586 CAPP01530 CAPP02476 CAPP03953 CAPP04764 CAPP05667 CAPP05827 CAPP08143 CAPP08482 CAPP10746…	63
GO:0098796	membrane protein complex	0.000880963	CAPP13506,CAPP09407,CAPP09420,CAPP09469,CAPP16629,CAPP19624,CAPP00144,CAPP12841,CAPP00139,CAPP00152,CAPP16612,CAPP16619,CAPP18862,CAPP09406,CAPP09421,CAPP09468,CAPP10053,CAPP10061,CAPP10067,CAPP19623,CAPP00153,CAPP16613,CAPP16618,CAPP18863,CAPP09410,CAPP09417,CAPP09472,CAPP00151,CAPP02722,CAPP16611,CAPP16620,CAPP18861,CAPP00149,CAPP07543,CAPP16609,CAPP16622,CAPP18859,CAPP01819,CAPP10048,CAPP10056…	49			map03020	RNA polymerase	0.00090749	CAPP02879 CAPP04594 CAPP10877 CAPP11347 CAPP19656 CAPP06239 CAPP07551 CAPP09105 CAPP09870 CAPP10220 CAPP10827 CAPP11203 CAPP17854 CAPP19964 CAPP15693 CAPP00162 CAPP10866 CAPP13850 CAPP18872 CAPP00145 CAPP16626 CAPP18855 CAPP10841 CAPP10843 CAPP10844 CAPP10845 CAPP16697 CAPP19392 CAPP19393 CAPP19394 CAPP00147 CAPP16607 CAPP16624 CAPP18857 CAPP00146 CAPP16606 CAPP16625 CAPP18856 CAPP09403 CAPP09424…	59
GO:0004190	aspartic-type endopeptidase activity	1.21305e-13	CAPP00330,CAPP00744,CAPP01435,CAPP01964,CAPP02893,CAPP03524,CAPP04392,CAPP04797,CAPP05872,CAPP05873,CAPP06158,CAPP06577,CAPP06664,CAPP06676,CAPP06731,CAPP06948,CAPP06974,CAPP07181,CAPP07792,CAPP07956,CAPP08212,CAPP08305,CAPP08728,CAPP08983,CAPP09734,CAPP11284,CAPP11294,CAPP11856,CAPP12312,CAPP13115,CAPP13396,CAPP13885,CAPP14608,CAPP15688,CAPP15882,CAPP15946,CAPP16983,CAPP17156,CAPP18766,CAPP19542…	48			map00941	Flavonoid biosynthesis	0.000166504	CAPP02672 CAPP02673 CAPP02675 CAPP02678 CAPP04042 CAPP04472 CAPP07838 CAPP07839 CAPP08415 CAPP11713 CAPP16003 CAPP16005 CAPP16006 CAPP16007 CAPP18063 CAPP18064 CAPP09929 CAPP09931 CAPP16668 CAPP03151 CAPP03528 CAPP03727 CAPP04910 CAPP18764 CAPP20440 CAPP20442 CAPP11424 CAPP14458 CAPP19256 CAPP15675 CAPP17111 CAPP08871 CAPP10121 CAPP10205 CAPP17179 CAPP17180 CAPP02636 CAPP02645 CAPP08567 CAPP11066…	53
GO:0015979	photosynthesis	1.6332e-12	CAPP09407,CAPP09420,CAPP09469,CAPP16629,CAPP19624,CAPP09411,CAPP09416,CAPP00144,CAPP12841,CAPP00140,CAPP12836,CAPP12837,CAPP09406,CAPP09421,CAPP09468,CAPP10053,CAPP10061,CAPP10067,CAPP19623,CAPP09404,CAPP09423,CAPP09466,CAPP19621,CAPP00153,CAPP16613,CAPP16618,CAPP18863,CAPP00156,CAPP10862,CAPP13844,CAPP15348,CAPP18866,CAPP09410,CAPP09417,CAPP09472,CAPP09413,CAPP09414,CAPP00142,CAPP12839	39			map00965	Betalain biosynthesis	1.02398e-08	CAPP00330 CAPP00501 CAPP01507 CAPP01964 CAPP01982 CAPP03989 CAPP05060 CAPP05278 CAPP07712 CAPP08212 CAPP10925 CAPP12412 CAPP12637 CAPP13011 CAPP13192 CAPP13508 CAPP16983 CAPP17625 CAPP17776 CAPP18118 CAPP18766 CAPP18930 CAPP03363 CAPP03495 CAPP03496 CAPP04886 CAPP05238 CAPP06111 CAPP06378 CAPP09371 CAPP18078 CAPP19670 CAPP19671 CAPP19672 CAPP19673 CAPP19675 CAPP20060 CAPP20449 CAPP09635 CAPP09638	40
GO:0046034	ATP metabolic process	8.90043e-07	CAPP04733,CAPP13506,CAPP17981,CAPP00172,CAPP08863,CAPP09446,CAPP12645,CAPP13864,CAPP19597,CAPP00139,CAPP00152,CAPP16612,CAPP16619,CAPP18862,CAPP00151,CAPP02722,CAPP16611,CAPP16620,CAPP18861,CAPP00149,CAPP07543,CAPP16609,CAPP16622,CAPP18859,CAPP01819,CAPP10048,CAPP10056,CAPP10062,CAPP00150,CAPP16610,CAPP16621,CAPP18860,CAPP00170,CAPP08862,CAPP09448,CAPP13866,CAPP19595	37			map00950	Isoquinoline alkaloid biosynthesis	0.00895913	CAPP03363 CAPP03495 CAPP03496 CAPP04886 CAPP05238 CAPP06111 CAPP06378 CAPP09371 CAPP18078 CAPP19670 CAPP19671 CAPP19672 CAPP19673 CAPP19675 CAPP20060 CAPP20449 CAPP15674 CAPP06179 CAPP09978 CAPP15464 CAPP00586 CAPP01530 CAPP02476 CAPP03953 CAPP04764 CAPP05667 CAPP05827 CAPP08143 CAPP08482 CAPP10746 CAPP11264 CAPP13831 CAPP16126 CAPP20570 CAPP01261 CAPP03417 CAPP12359	37
GO:0006091	generation of precursor metabolites and energy	4.83806e-05	CAPP00172,CAPP08863,CAPP09446,CAPP12645,CAPP13864,CAPP19597,CAPP09407,CAPP09420,CAPP09469,CAPP16629,CAPP19624,CAPP00144,CAPP12841,CAPP09404,CAPP09423,CAPP09466,CAPP19621,CAPP00156,CAPP10862,CAPP13844,CAPP15348,CAPP18866,CAPP09410,CAPP09417,CAPP09472,CAPP09405,CAPP09422,CAPP09467,CAPP19622,CAPP00142,CAPP12839,CAPP00170,CAPP08862,CAPP09448,CAPP13866,CAPP19595	36			map00901	Indole alkaloid biosynthesis	1.59599e-05	CAPP03363 CAPP03495 CAPP03496 CAPP04886 CAPP05238 CAPP06111 CAPP06378 CAPP09371 CAPP18078 CAPP19670 CAPP19671 CAPP19672 CAPP19673 CAPP19675 CAPP20060 CAPP20449	16
GO:0022900	electron transport chain	9.76739e-22	CAPP00172,CAPP08863,CAPP09446,CAPP12645,CAPP13864,CAPP19597,CAPP09407,CAPP09420,CAPP09469,CAPP16629,CAPP19624,CAPP00144,CAPP12841,CAPP09404,CAPP09423,CAPP09466,CAPP19621,CAPP00156,CAPP10862,CAPP13844,CAPP15348,CAPP18866,CAPP09410,CAPP09417,CAPP09472,CAPP09405,CAPP09422,CAPP09467,CAPP19622,CAPP00170,CAPP08862,CAPP09448,CAPP13866,CAPP19595	34			map00944	Flavone and flavonol biosynthesis	0.0263556	CAPP03151 CAPP03528 CAPP03727 CAPP04910 CAPP18764 CAPP20440 CAPP20442 CAPP07251 CAPP07255 CAPP11380 CAPP16907 CAPP17179 CAPP17180	13
GO:0009579	thylakoid	7.64238e-11	CAPP09407,CAPP09420,CAPP09469,CAPP16629,CAPP19624,CAPP09411,CAPP09416,CAPP00144,CAPP12841,CAPP00140,CAPP12836,CAPP12837,CAPP09406,CAPP09421,CAPP09468,CAPP10053,CAPP10061,CAPP10067,CAPP19623,CAPP09404,CAPP09423,CAPP09466,CAPP19621,CAPP00153,CAPP16613,CAPP16618,CAPP18863,CAPP09410,CAPP09417,CAPP09472,CAPP09413,CAPP09414,CAPP00142,CAPP12839	34
GO:0034357	photosynthetic membrane	1.0414e-09	CAPP09407,CAPP09420,CAPP09469,CAPP16629,CAPP19624,CAPP09411,CAPP09416,CAPP00144,CAPP12841,CAPP09406,CAPP09421,CAPP09468,CAPP10053,CAPP10061,CAPP10067,CAPP19623,CAPP09404,CAPP09423,CAPP09466,CAPP19621,CAPP00153,CAPP16613,CAPP16618,CAPP18863,CAPP09410,CAPP09417,CAPP09472,CAPP09413,CAPP09414,CAPP00142,CAPP12839	31
GO:1902600	hydrogen ion transmembrane transport	1.32439e-05	CAPP04733,CAPP13506,CAPP17981,CAPP00139,CAPP00152,CAPP16612,CAPP16619,CAPP18862,CAPP00151,CAPP02722,CAPP16611,CAPP16620,CAPP18861,CAPP00149,CAPP07543,CAPP16609,CAPP16622,CAPP18859,CAPP01819,CAPP10048,CAPP10056,CAPP10062,CAPP00150,CAPP16610,CAPP16621,CAPP18860	26
GO:0009521	photosystem	1.1006e-06	CAPP09407,CAPP09420,CAPP09469,CAPP16629,CAPP19624,CAPP00144,CAPP12841,CAPP09406,CAPP09421,CAPP09468,CAPP10053,CAPP10061,CAPP10067,CAPP19623,CAPP00153,CAPP16613,CAPP16618,CAPP18863,CAPP09410,CAPP09417,CAPP09472,CAPP09413,CAPP09414,CAPP00142,CAPP12839	25
GO:0045259	proton-transporting ATP synthase complex	8.1692e-13	CAPP13506,CAPP00139,CAPP00152,CAPP16612,CAPP16619,CAPP18862,CAPP00151,CAPP02722,CAPP16611,CAPP16620,CAPP18861,CAPP00149,CAPP07543,CAPP16609,CAPP16622,CAPP18859,CAPP01819,CAPP10048,CAPP10056,CAPP10062,CAPP00150,CAPP16610,CAPP16621,CAPP18860	24
GO:0006754	ATP biosynthetic process	1.16721e-10	CAPP13506,CAPP00139,CAPP00152,CAPP16612,CAPP16619,CAPP18862,CAPP00151,CAPP02722,CAPP16611,CAPP16620,CAPP18861,CAPP00149,CAPP07543,CAPP16609,CAPP16622,CAPP18859,CAPP01819,CAPP10048,CAPP10056,CAPP10062,CAPP00150,CAPP16610,CAPP16621,CAPP18860	24
GO:0015986	ATP synthesis coupled proton transport	6.07433e-10	CAPP00139,CAPP00152,CAPP16612,CAPP16619,CAPP18862,CAPP00151,CAPP02722,CAPP16611,CAPP16620,CAPP18861,CAPP00149,CAPP07543,CAPP16609,CAPP16622,CAPP18859,CAPP01819,CAPP10048,CAPP10056,CAPP10062,CAPP00150,CAPP16610,CAPP16621,CAPP18860	23
GO:0008194	UDP-glycosyltransferase activity	0.0289773	CAPP01618,CAPP01792,CAPP02499,CAPP03359,CAPP03904,CAPP04308,CAPP08127,CAPP09762,CAPP10123,CAPP10392,CAPP12488,CAPP13487,CAPP14396,CAPP14821,CAPP17767,CAPP18097,CAPP18752,CAPP19568,CAPP13473,CAPP13476,CAPP13477,CAPP11267,CAPP19042	23
GO:0016760	cellulose synthase (UDP-forming) activity	8.1692e-13	CAPP01618,CAPP01792,CAPP02499,CAPP03359,CAPP03904,CAPP04308,CAPP08127,CAPP09762,CAPP10123,CAPP10392,CAPP12488,CAPP13487,CAPP14396,CAPP14821,CAPP17767,CAPP18097,CAPP18752,CAPP19568,CAPP13473,CAPP13476,CAPP13477	21
GO:0030244	cellulose biosynthetic process	8.1692e-13	CAPP01618,CAPP01792,CAPP02499,CAPP03359,CAPP03904,CAPP04308,CAPP08127,CAPP09762,CAPP10123,CAPP10392,CAPP12488,CAPP13487,CAPP14396,CAPP14821,CAPP17767,CAPP18097,CAPP18752,CAPP19568,CAPP13473,CAPP13476,CAPP13477	21
GO:0019684	photosynthesis, light reaction	1.01351e-10	CAPP09407,CAPP09420,CAPP09469,CAPP16629,CAPP19624,CAPP00144,CAPP12841,CAPP09404,CAPP09423,CAPP09466,CAPP19621,CAPP00156,CAPP10862,CAPP13844,CAPP15348,CAPP18866,CAPP09410,CAPP09417,CAPP09472,CAPP00142,CAPP12839	21
GO:0016651	oxidoreductase activity, acting on NAD(P)H	8.61585e-05	CAPP00172,CAPP08863,CAPP09446,CAPP12645,CAPP13864,CAPP19597,CAPP00175,CAPP08866,CAPP09443,CAPP12648,CAPP13861,CAPP19600,CAPP00177,CAPP09441,CAPP13859,CAPP19602,CAPP00170,CAPP08862,CAPP09448,CAPP13866,CAPP19595	21
GO:0009733	response to auxin	2.17526e-05	CAPP05630,CAPP06101,CAPP01097,CAPP01098,CAPP01099,CAPP01100,CAPP06208,CAPP16600,CAPP20114,CAPP20115,CAPP20117,CAPP20118,CAPP20119,CAPP20120,CAPP20121,CAPP20122,CAPP12386,CAPP12387,CAPP11630,CAPP11631	20
GO:0009767	photosynthetic electron transport chain	2.05781e-12	CAPP09407,CAPP09420,CAPP09469,CAPP16629,CAPP19624,CAPP00144,CAPP12841,CAPP09404,CAPP09423,CAPP09466,CAPP19621,CAPP00156,CAPP10862,CAPP13844,CAPP15348,CAPP18866,CAPP09410,CAPP09417,CAPP09472	19
GO:0003899	DNA-directed 5'-3' RNA polymerase activity	0.000653929	CAPP00145,CAPP16626,CAPP18855,CAPP00147,CAPP16607,CAPP16624,CAPP18857,CAPP00146,CAPP16606,CAPP16625,CAPP18856,CAPP09403,CAPP09424,CAPP19620,CAPP09465,CAPP10052,CAPP10060,CAPP10066,CAPP16632	19
GO:0045263	proton-transporting ATP synthase complex, coupling factor F(o)	2.1105e-08	CAPP00151,CAPP02722,CAPP16611,CAPP16620,CAPP18861,CAPP00149,CAPP07543,CAPP16609,CAPP16622,CAPP18859,CAPP01819,CAPP10048,CAPP10056,CAPP10062,CAPP00150,CAPP16610,CAPP16621,CAPP18860	18
GO:0008137	NADH dehydrogenase (ubiquinone) activity	5.15166e-07	CAPP00172,CAPP08863,CAPP09446,CAPP12645,CAPP13864,CAPP19597,CAPP00175,CAPP08866,CAPP09443,CAPP12648,CAPP13861,CAPP19600,CAPP00170,CAPP08862,CAPP09448,CAPP13866,CAPP19595	17
GO:0009523	photosystem II	0.000375309	CAPP09406,CAPP09421,CAPP09468,CAPP10053,CAPP10061,CAPP10067,CAPP19623,CAPP00153,CAPP16613,CAPP16618,CAPP18863,CAPP09410,CAPP09417,CAPP09472,CAPP00142,CAPP12839	16
GO:0022904	respiratory electron transport chain	3.83102e-07	CAPP00172,CAPP08863,CAPP09446,CAPP12645,CAPP13864,CAPP19597,CAPP09405,CAPP09422,CAPP09467,CAPP19622,CAPP00170,CAPP08862,CAPP09448,CAPP13866,CAPP19595	15
GO:0019843	rRNA binding	0.000677501	CAPP10050,CAPP10058,CAPP10064,CAPP06064,CAPP09408,CAPP09419,CAPP09470,CAPP16628,CAPP19625,CAPP19644,CAPP10045,CAPP10047,CAPP10055,CAPP10071,CAPP10072	15
GO:0042773	ATP synthesis coupled electron transport	2.42022e-05	CAPP00172,CAPP08863,CAPP09446,CAPP12645,CAPP13864,CAPP19597,CAPP00170,CAPP08862,CAPP09448,CAPP13866,CAPP19595	11
GO:0008171	O-methyltransferase activity	0.00766017	CAPP06032,CAPP06033,CAPP06524,CAPP06686,CAPP06688,CAPP06690,CAPP06692,CAPP06696,CAPP15511,CAPP05717,CAPP06691	11
GO:1901264	carbohydrate derivative transport	7.91624e-05	CAPP03673,CAPP04310,CAPP04311,CAPP04312,CAPP04313,CAPP06891,CAPP19636,CAPP19638,CAPP11966,CAPP11967	10
GO:0006857	oligopeptide transport	0.000186011	CAPP02353,CAPP03430,CAPP06295,CAPP06440,CAPP06979,CAPP11290,CAPP14948,CAPP16098,CAPP17761,CAPP19165	10
GO:0015931	nucleobase-containing compound transport	0.00139516	CAPP03673,CAPP04310,CAPP04311,CAPP04312,CAPP04313,CAPP06891,CAPP19636,CAPP19638,CAPP11966,CAPP11967	10
GO:0045156	electron transporter, transferring electrons within the cyclic electron transport pathway of photosynthesis activity	1.25985e-06	CAPP09404,CAPP09423,CAPP09466,CAPP19621,CAPP00156,CAPP10862,CAPP13844,CAPP15348,CAPP18866	9
GO:0009539	photosystem II reaction center	1.25985e-06	CAPP00153,CAPP16613,CAPP16618,CAPP18863,CAPP09410,CAPP09417,CAPP09472,CAPP00142,CAPP12839	9
GO:0005337	nucleoside transmembrane transporter activity	3.85649e-05	CAPP03673,CAPP04310,CAPP04311,CAPP04312,CAPP04313,CAPP06891,CAPP19636,CAPP19638	8
GO:1901642	nucleoside transmembrane transport	3.85649e-05	CAPP03673,CAPP04310,CAPP04311,CAPP04312,CAPP04313,CAPP06891,CAPP19636,CAPP19638	8
GO:0090501	RNA phosphodiester bond hydrolysis	0.00367132	CAPP10843,CAPP10844,CAPP10845,CAPP16697,CAPP19392,CAPP19393,CAPP05615,CAPP07631	8
GO:0004866	endopeptidase inhibitor activity	0.00367132	CAPP07159,CAPP08682,CAPP08683,CAPP19707,CAPP07657,CAPP07723,CAPP17300,CAPP20165	8
GO:0016840	carbon-nitrogen lyase activity	0.0150063	CAPP01280,CAPP03261,CAPP03997,CAPP10338,CAPP17355,CAPP19837,CAPP07280,CAPP11655	8
GO:0016168	chlorophyll binding	2.77067e-05	CAPP09407,CAPP09420,CAPP09469,CAPP16629,CAPP19624,CAPP00144,CAPP12841	7
GO:0042301	phosphate ion binding	2.77067e-05	CAPP09406,CAPP09421,CAPP09468,CAPP10053,CAPP10061,CAPP10067,CAPP19623	7
GO:0050821	protein stabilization	2.77067e-05	CAPP09406,CAPP09421,CAPP09468,CAPP10053,CAPP10061,CAPP10067,CAPP19623	7
GO:0016841	ammonia-lyase activity	0.000121632	CAPP01280,CAPP03261,CAPP03997,CAPP10338,CAPP17355,CAPP19837	6
GO:0042779	tRNA 3'-trailer cleavage	0.000121632	CAPP10843,CAPP10844,CAPP10845,CAPP16697,CAPP19392,CAPP19393	6
GO:0004867	serine-type endopeptidase inhibitor activity	0.000658043	CAPP07159,CAPP08682,CAPP08683,CAPP19707,CAPP07657,CAPP07723	6
GO:0045261	proton-transporting ATP synthase complex, catalytic core F(1)	0.0097325	CAPP13506,CAPP00139,CAPP00152,CAPP16612,CAPP16619,CAPP18862	6
GO:0004435	phosphatidylinositol phospholipase C activity	0.00059325	CAPP11455,CAPP15204,CAPP15219,CAPP15222,CAPP18842	5
GO:0009772	photosynthetic electron transport in photosystem II	0.00059325	CAPP00156,CAPP10862,CAPP13844,CAPP15348,CAPP18866	5
GO:0008146	sulfotransferase activity	0.0153289	CAPP15601,CAPP18068,CAPP18069,CAPP20868,CAPP20869	5
GO:0005753	mitochondrial proton-transporting ATP synthase complex	0.027823	CAPP13506,CAPP01819,CAPP10048,CAPP10056,CAPP10062	5
GO:0030976	thiamine pyrophosphate binding	0.0450234	CAPP06640,CAPP06642,CAPP06643,CAPP06650,CAPP16813	5
GO:0042742	defense response to bacterium	0.00282352	CAPP02137,CAPP02138,CAPP02139,CAPP09480	4
GO:0050832	defense response to fungus	0.00282352	CAPP02137,CAPP02138,CAPP02139,CAPP09480	4
GO:0009611	response to wounding	0.0106331	CAPP07159,CAPP08682,CAPP08683,CAPP19707	4
GO:0000276	mitochondrial proton-transporting ATP synthase complex, coupling factor F(o)	0.0468224	CAPP01819,CAPP10048,CAPP10056,CAPP10062	4
GO:0008460	dTDP-glucose 4,6-dehydratase activity	0.0127963	CAPP00609,CAPP03944,CAPP10139	3
