# Supplementary material for: A draft genome of the medicinal plant Cremastra appendiculata (D. Don) provides insights into the colchicine biosynthetic pathway
Source: Commun Biol. 2022 Nov 25;5:1294. doi: 10.1038/s42003-022-04229-4 (PMC9700805; doi:10.1038/s42003-022-04229-4)
Supplement: Supplementary file 9 — Supplementary Data 7 [file 42003_2022_4229_MOESM9_ESM.xlsx]

## Sheet: Sheet1
GO enrichment of unique genes of Cremastra appendiculata genome.							KEGG enrichment of unique genes of Cremastra appendiculata genome.
GO_ID	GO_Term	AdjustedPv	GeneID	GeneNumbers			MapID	MapTitle	AdjustedPv	GeneIDs	GeneNumbers
GO:0005488	binding	4.827e-06	CAPP00489,CAPP00746,CAPP00977,CAPP01075,CAPP01076,CAPP01079,CAPP01080,CAPP01086,CAPP01245,CAPP01251,CAPP01693,CAPP02246,CAPP02247,CAPP02286,CAPP02287,CAPP02291,CAPP03228,CAPP03691,CAPP03692,CAPP03864,CAPP03869,CAPP03873,CAPP03909,CAPP03910,CAPP03912,CAPP03917,CAPP03921,CAPP04703,CAPP04706,CAPP04707,CAPP04710,CAPP05399,CAPP06530,CAPP06584,CAPP06589,CAPP06593,CAPP06829,CAPP06832,CAPP06917,CAPP06925…	248			map01100	Metabolic pathways	3.36802e-29	CAPP00489 CAPP00746 CAPP00977 CAPP01075 CAPP01076 CAPP01079 CAPP01080 CAPP01086 CAPP01245 CAPP01251 CAPP01693 CAPP02246 CAPP02247 CAPP02286 CAPP02287 CAPP02291 CAPP03228 CAPP03691 CAPP03692 CAPP03864 CAPP03869 CAPP03873 CAPP03909 CAPP03910 CAPP03912 CAPP03917 CAPP03921 CAPP04703 CAPP04706 CAPP04707 CAPP04710 CAPP05399 CAPP06530 CAPP06584 CAPP06589 CAPP06593 CAPP06829 CAPP06832 CAPP06917 CAPP06925…	363
GO:0003824	catalytic activity	3.11548e-13	CAPP00489,CAPP00746,CAPP00977,CAPP01075,CAPP01076,CAPP01079,CAPP01080,CAPP01086,CAPP01245,CAPP01251,CAPP01693,CAPP02246,CAPP02247,CAPP02286,CAPP02287,CAPP02291,CAPP03228,CAPP03691,CAPP03692,CAPP03864,CAPP03869,CAPP03873,CAPP03909,CAPP03910,CAPP03912,CAPP03917,CAPP03921,CAPP04703,CAPP04706,CAPP04707,CAPP04710,CAPP05399,CAPP06530,CAPP06584,CAPP06589,CAPP06593,CAPP06829,CAPP06832,CAPP06917,CAPP06925…	224			map00909	Sesquiterpenoid and triterpenoid biosynthesis	6.13116e-181	CAPP00489 CAPP00746 CAPP00977 CAPP01075 CAPP01076 CAPP01079 CAPP01080 CAPP01086 CAPP01245 CAPP01251 CAPP01693 CAPP02247 CAPP02286 CAPP02287 CAPP02291 CAPP03228 CAPP03691 CAPP03692 CAPP03864 CAPP03869 CAPP03873 CAPP03909 CAPP03910 CAPP03912 CAPP03917 CAPP03921 CAPP04703 CAPP04706 CAPP04707 CAPP04710 CAPP05399 CAPP06530 CAPP06584 CAPP06589 CAPP06593 CAPP06829 CAPP06832 CAPP06917 CAPP06925 CAPP06936…	176
GO:0008152	metabolic process	1.64995e-10	CAPP00489,CAPP00746,CAPP00977,CAPP01076,CAPP01079,CAPP01080,CAPP01086,CAPP01245,CAPP01251,CAPP01693,CAPP02246,CAPP02247,CAPP02286,CAPP02287,CAPP03228,CAPP03691,CAPP03692,CAPP03864,CAPP03869,CAPP03873,CAPP03909,CAPP03910,CAPP03912,CAPP03917,CAPP03921,CAPP04703,CAPP04706,CAPP04707,CAPP04710,CAPP05399,CAPP06530,CAPP06584,CAPP06589,CAPP06593,CAPP06829,CAPP06832,CAPP08076,CAPP08098,CAPP08203,CAPP08205…	222			map00195	Photosynthesis	7.30191e-25	CAPP00712 CAPP00715 CAPP00752 CAPP01640 CAPP01642 CAPP01874 CAPP09519 CAPP10766 CAPP10860 CAPP14192 CAPP14193 CAPP14830 CAPP15129 CAPP15973 CAPP16414 CAPP16417 CAPP16646 CAPP18405 CAPP20248 CAPP01030 CAPP02370 CAPP02371 CAPP04253 CAPP04759 CAPP06353 CAPP06433 CAPP08414 CAPP08416 CAPP11503 CAPP17308 CAPP17360 CAPP17373 CAPP17378 CAPP17731 CAPP17736 CAPP18577 CAPP18580 CAPP01786 CAPP04160 CAPP08079…	51
GO:0044238	primary metabolic process	3.55772e-20	CAPP00489,CAPP00746,CAPP00977,CAPP01076,CAPP01079,CAPP01080,CAPP01086,CAPP01245,CAPP01251,CAPP01693,CAPP02246,CAPP02247,CAPP02286,CAPP02287,CAPP03228,CAPP03691,CAPP03692,CAPP03864,CAPP03869,CAPP03873,CAPP03909,CAPP03910,CAPP03912,CAPP03917,CAPP03921,CAPP04703,CAPP04706,CAPP04707,CAPP04710,CAPP05399,CAPP06530,CAPP06584,CAPP06589,CAPP06593,CAPP06829,CAPP06832,CAPP08076,CAPP08098,CAPP08203,CAPP08205…	220			map03060	Protein export	4.16494e-12	CAPP15160 CAPP16002 CAPP00712 CAPP00715 CAPP00752 CAPP01640 CAPP01642 CAPP01874 CAPP09519 CAPP10766 CAPP10860 CAPP14192 CAPP14193 CAPP14830 CAPP15129 CAPP15973 CAPP16414 CAPP16417 CAPP16646 CAPP18405 CAPP20248 CAPP04290 CAPP04292 CAPP05469 CAPP06668 CAPP06670 CAPP07087 CAPP07364 CAPP07369 CAPP11622 CAPP11623 CAPP01786 CAPP04160 CAPP08079 CAPP10859 CAPP20203 CAPP20253 CAPP02871 CAPP04827 CAPP09534…	43
GO:0071704	organic substance metabolic process	1.26306e-18	CAPP00489,CAPP00746,CAPP00977,CAPP01076,CAPP01079,CAPP01080,CAPP01086,CAPP01245,CAPP01251,CAPP01693,CAPP02246,CAPP02247,CAPP02286,CAPP02287,CAPP03228,CAPP03691,CAPP03692,CAPP03864,CAPP03869,CAPP03873,CAPP03909,CAPP03910,CAPP03912,CAPP03917,CAPP03921,CAPP04703,CAPP04706,CAPP04707,CAPP04710,CAPP05399,CAPP06530,CAPP06584,CAPP06589,CAPP06593,CAPP06829,CAPP06832,CAPP08076,CAPP08098,CAPP08203,CAPP08205…	220			map00900	Terpenoid backbone biosynthesis	2.55775e-08	CAPP03953 CAPP05667 CAPP15888 CAPP01030 CAPP02370 CAPP04253 CAPP04759 CAPP06353 CAPP08414 CAPP11503 CAPP17360 CAPP17730 CAPP17731 CAPP17736 CAPP18577 CAPP00693 CAPP03961 CAPP03963 CAPP10686 CAPP06422	20
GO:0097159	organic cyclic compound binding	3.55772e-20	CAPP00489,CAPP00746,CAPP00977,CAPP01075,CAPP01076,CAPP01079,CAPP01080,CAPP01086,CAPP01245,CAPP01251,CAPP01693,CAPP02246,CAPP02247,CAPP02286,CAPP02287,CAPP02291,CAPP03228,CAPP03691,CAPP03692,CAPP03864,CAPP03869,CAPP03873,CAPP03909,CAPP03910,CAPP03912,CAPP03917,CAPP03921,CAPP04703,CAPP04706,CAPP04707,CAPP04710,CAPP05399,CAPP06530,CAPP06584,CAPP06589,CAPP06593,CAPP06829,CAPP06832,CAPP06917,CAPP06925…	219			map04146	Peroxisome	0.000114421	CAPP00218 CAPP01531 CAPP04564 CAPP04629 CAPP10769 CAPP12977 CAPP13553 CAPP13824 CAPP13835 CAPP17169 CAPP17907 CAPP17908 CAPP20637 CAPP00994 CAPP07112 CAPP14688 CAPP16222 CAPP05629 CAPP06557 CAPP13774	20
GO:1901363	heterocyclic compound binding	3.55772e-20	CAPP00489,CAPP00746,CAPP00977,CAPP01075,CAPP01076,CAPP01079,CAPP01080,CAPP01086,CAPP01245,CAPP01251,CAPP01693,CAPP02246,CAPP02247,CAPP02286,CAPP02287,CAPP02291,CAPP03228,CAPP03691,CAPP03692,CAPP03864,CAPP03869,CAPP03873,CAPP03909,CAPP03910,CAPP03912,CAPP03917,CAPP03921,CAPP04703,CAPP04706,CAPP04707,CAPP04710,CAPP05399,CAPP06530,CAPP06584,CAPP06589,CAPP06593,CAPP06829,CAPP06832,CAPP06917,CAPP06925…	219			map00400	Phenylalanine, tyrosine and tryptophan biosynthesis	5.21761e-07	CAPP00586 CAPP01530 CAPP02476 CAPP03953 CAPP04764 CAPP05667 CAPP05827 CAPP08143 CAPP08482 CAPP10746 CAPP11264 CAPP13831 CAPP16126 CAPP20570 CAPP11141 CAPP15713 CAPP19886	17
GO:0034641	cellular nitrogen compound metabolic process	1.93709e-63	CAPP00489,CAPP00746,CAPP00977,CAPP01076,CAPP01079,CAPP01080,CAPP01086,CAPP01245,CAPP01251,CAPP01693,CAPP02246,CAPP02247,CAPP02286,CAPP02287,CAPP03228,CAPP03691,CAPP03692,CAPP03864,CAPP03869,CAPP03873,CAPP03909,CAPP03910,CAPP03912,CAPP03917,CAPP03921,CAPP04703,CAPP04706,CAPP04707,CAPP04710,CAPP05399,CAPP06530,CAPP06584,CAPP06589,CAPP06593,CAPP06829,CAPP06832,CAPP08076,CAPP08098,CAPP08203,CAPP08205…	218			map00960	Tropane, piperidine and pyridine alkaloid biosynthesis	4.92229e-08	CAPP00586 CAPP01530 CAPP02476 CAPP03953 CAPP04764 CAPP05667 CAPP05827 CAPP08143 CAPP08482 CAPP10746 CAPP11264 CAPP13831 CAPP16126 CAPP20570 CAPP04778 CAPP04780	16
GO:0044260	cellular macromolecule metabolic process	5.15379e-40	CAPP00489,CAPP00746,CAPP00977,CAPP01076,CAPP01079,CAPP01080,CAPP01086,CAPP01245,CAPP01251,CAPP01693,CAPP02246,CAPP02247,CAPP02286,CAPP02287,CAPP03228,CAPP03691,CAPP03692,CAPP03864,CAPP03869,CAPP03873,CAPP03909,CAPP03910,CAPP03912,CAPP03917,CAPP03921,CAPP04703,CAPP04706,CAPP04707,CAPP04710,CAPP05399,CAPP06530,CAPP06584,CAPP06589,CAPP06593,CAPP06829,CAPP06832,CAPP08076,CAPP08098,CAPP08203,CAPP08205…	218			map00350	Tyrosine metabolism	1.03209e-05	CAPP00586 CAPP01530 CAPP02476 CAPP03953 CAPP04764 CAPP05667 CAPP05827 CAPP08143 CAPP08482 CAPP10746 CAPP11264 CAPP13831 CAPP16126 CAPP20570 CAPP05030 CAPP06653	16
GO:0003676	nucleic acid binding	4.1823e-58	CAPP00489,CAPP00746,CAPP00977,CAPP01075,CAPP01076,CAPP01079,CAPP01080,CAPP01086,CAPP01245,CAPP01251,CAPP01693,CAPP02246,CAPP02247,CAPP02286,CAPP02287,CAPP02291,CAPP03228,CAPP03691,CAPP03692,CAPP03864,CAPP03869,CAPP03873,CAPP03909,CAPP03910,CAPP03912,CAPP03917,CAPP03921,CAPP04703,CAPP04706,CAPP04707,CAPP04710,CAPP05399,CAPP06530,CAPP06584,CAPP06589,CAPP06593,CAPP06829,CAPP06832,CAPP06917,CAPP06925…	217			map00260	Glycine, serine and threonine metabolism	0.00255261	CAPP04290 CAPP04292 CAPP05469 CAPP06668 CAPP06670 CAPP07087 CAPP07364 CAPP07369 CAPP11622 CAPP11623 CAPP02871 CAPP04827 CAPP09534 CAPP13031 CAPP08234 CAPP09307	16
GO:0090304	nucleic acid metabolic process	4.58572e-87	CAPP00489,CAPP00746,CAPP00977,CAPP01076,CAPP01079,CAPP01080,CAPP01086,CAPP01245,CAPP01251,CAPP01693,CAPP02246,CAPP02247,CAPP02286,CAPP02287,CAPP03228,CAPP03691,CAPP03692,CAPP03864,CAPP03869,CAPP03873,CAPP03909,CAPP03910,CAPP03912,CAPP03917,CAPP03921,CAPP04703,CAPP04706,CAPP04707,CAPP04710,CAPP05399,CAPP06530,CAPP06584,CAPP06589,CAPP06593,CAPP06829,CAPP06832,CAPP08076,CAPP08098,CAPP08203,CAPP08205…	213			map00950	Isoquinoline alkaloid biosynthesis	3.1227e-05	CAPP00586 CAPP01530 CAPP02476 CAPP03953 CAPP04764 CAPP05667 CAPP05827 CAPP08143 CAPP08482 CAPP10746 CAPP11264 CAPP13831 CAPP16126 CAPP20570	14
GO:0015074	DNA integration	9.58447e-202	CAPP00489,CAPP00746,CAPP00977,CAPP01076,CAPP01079,CAPP01080,CAPP01086,CAPP01245,CAPP01251,CAPP01693,CAPP02246,CAPP02247,CAPP02286,CAPP02287,CAPP03228,CAPP03691,CAPP03692,CAPP03864,CAPP03869,CAPP03873,CAPP03909,CAPP03910,CAPP03912,CAPP03917,CAPP03921,CAPP04703,CAPP04706,CAPP04707,CAPP04710,CAPP05399,CAPP06530,CAPP06584,CAPP06589,CAPP06593,CAPP06829,CAPP06832,CAPP08076,CAPP08098,CAPP08203,CAPP08205…	211			map00130	Ubiquinone and other terpenoid-quinone biosynthesis	0.00031422	CAPP00586 CAPP01530 CAPP02476 CAPP03953 CAPP04764 CAPP05667 CAPP05827 CAPP08143 CAPP08482 CAPP10746 CAPP11264 CAPP13831 CAPP16126 CAPP20570	14
GO:0016787	hydrolase activity	7.36421e-77	CAPP00489,CAPP00746,CAPP00977,CAPP01075,CAPP01076,CAPP01079,CAPP01080,CAPP01086,CAPP01245,CAPP01251,CAPP01693,CAPP02246,CAPP02247,CAPP02286,CAPP02287,CAPP02291,CAPP03228,CAPP03691,CAPP03692,CAPP03864,CAPP03869,CAPP03873,CAPP03909,CAPP03910,CAPP03912,CAPP03917,CAPP03921,CAPP04703,CAPP04706,CAPP04707,CAPP04710,CAPP05399,CAPP06530,CAPP06584,CAPP06589,CAPP06593,CAPP06829,CAPP06832,CAPP06917,CAPP06925…	209			map00360	Phenylalanine metabolism	0.00133025	CAPP00586 CAPP01530 CAPP02476 CAPP03953 CAPP04764 CAPP05667 CAPP05827 CAPP08143 CAPP08482 CAPP10746 CAPP11264 CAPP13831 CAPP16126 CAPP20570	14
GO:0016788	hydrolase activity, acting on ester bonds	1.40839e-177	CAPP00489,CAPP00746,CAPP00977,CAPP01075,CAPP01076,CAPP01079,CAPP01080,CAPP01086,CAPP01245,CAPP01251,CAPP01693,CAPP02246,CAPP02247,CAPP02286,CAPP02287,CAPP02291,CAPP03228,CAPP03691,CAPP03692,CAPP03864,CAPP03869,CAPP03873,CAPP03909,CAPP03910,CAPP03912,CAPP03917,CAPP03921,CAPP04703,CAPP04706,CAPP04707,CAPP04710,CAPP05399,CAPP06530,CAPP06584,CAPP06589,CAPP06593,CAPP06829,CAPP06832,CAPP06917,CAPP06925…	207			map00300	Lysine biosynthesis	0.000634665	CAPP00693 CAPP03961 CAPP03963 CAPP10686 CAPP12660 CAPP14899 CAPP17145	7
GO:0004523	RNA-DNA hybrid ribonuclease activity	4.45891e-228	CAPP00489,CAPP00746,CAPP00977,CAPP01075,CAPP01076,CAPP01079,CAPP01080,CAPP01086,CAPP01245,CAPP01251,CAPP01693,CAPP02246,CAPP02247,CAPP02286,CAPP02287,CAPP02291,CAPP03228,CAPP03691,CAPP03692,CAPP03864,CAPP03869,CAPP03873,CAPP03909,CAPP03910,CAPP03912,CAPP03917,CAPP03921,CAPP04703,CAPP04706,CAPP04707,CAPP04710,CAPP05399,CAPP06530,CAPP06584,CAPP06589,CAPP06593,CAPP06829,CAPP06832,CAPP06917,CAPP06925…	205			map00740	Riboflavin metabolism	0.0465251	CAPP07056 CAPP12745 CAPP15532 CAPP18459 CAPP20716	5
GO:0009733	response to auxin	1.10227e-11	CAPP01097,CAPP01098,CAPP01099,CAPP01100,CAPP06208,CAPP16600,CAPP20114,CAPP20115,CAPP20117,CAPP20118,CAPP20119,CAPP20120,CAPP20121,CAPP20122	14
GO:0008168	methyltransferase activity	0.0324061	CAPP05716,CAPP06686,CAPP06688,CAPP06690,CAPP06692,CAPP06696,CAPP15511,CAPP00422,CAPP11857,CAPP05717,CAPP06691	11
GO:0008171	O-methyltransferase activity	5.59547e-07	CAPP06686,CAPP06688,CAPP06690,CAPP06692,CAPP06696,CAPP15511,CAPP05717,CAPP06691	8
GO:0015165	pyrimidine nucleotide-sugar transmembrane transporter activity	0.0115789	CAPP11966,CAPP11967	2
GO:0090481	pyrimidine nucleotide-sugar transmembrane transport	0.0115789	CAPP11966,CAPP11967	2
GO:0006379	mRNA cleavage	0.0167158	CAPP05615,CAPP07631	2
GO:0000139	Golgi membrane	0.0286625	CAPP11966,CAPP11967	2
