# Supplementary material for: A draft genome of the medicinal plant Cremastra appendiculata (D. Don) provides insights into the colchicine biosynthetic pathway
Source: Commun Biol. 2022 Nov 25;5:1294. doi: 10.1038/s42003-022-04229-4 (PMC9700805; doi:10.1038/s42003-022-04229-4)
Supplement: Supplementary file 10 — Supplementary Data 8 [file 42003_2022_4229_MOESM10_ESM.xlsx]

## Sheet: Sheet1
KEGG enrichment of whole genome duplication (WGD) genes of Cremastra appendiculata genome.
MapID	MapTitle	AdjustedPv	GeneIDs	GeneCount
map03010	Ribosome	2.84e-87	CAPP00137 CAPP00141 CAPP00148 CAPP00154 CAPP00157 CAPP00160 CAPP00161 CAPP00162 CAPP00164 CAPP00167 CAPP08859 CAPP08868 CAPP09401 CAPP09408 CAPP09409 CAPP09418 CAPP09419 CAPP09425 CAPP09426 CAPP09427 CAPP09428 CAPP09431 CAPP09432 CAPP09434 CAPP09437 CAPP09440 CAPP09451 CAPP09454 CAPP09458 CAPP09459 CAPP09462 CAPP09463 CAPP09464 CAPP09470 CAPP09471 CAPP10045 CAPP10051 CAPP10055 CAPP10058 CAPP10065…	90
map00195	Photosynthesis	4e-133	CAPP00140 CAPP00142 CAPP00144 CAPP00149 CAPP00150 CAPP00151 CAPP00152 CAPP00153 CAPP00156 CAPP00162 CAPP00169 CAPP00173 CAPP00178 CAPP00712 CAPP03034 CAPP08861 CAPP08864 CAPP09404 CAPP09405 CAPP09406 CAPP09407 CAPP09410 CAPP09411 CAPP09412 CAPP09413 CAPP09414 CAPP09415 CAPP09416 CAPP09417 CAPP09420 CAPP09421 CAPP09422 CAPP09423 CAPP09439 CAPP09445 CAPP09449 CAPP09466 CAPP09467 CAPP09468 CAPP09469…	85
map00190	Oxidative phosphorylation	1.19e-90	CAPP00149 CAPP00150 CAPP00151 CAPP00152 CAPP00163 CAPP00170 CAPP00172 CAPP00174 CAPP00175 CAPP00176 CAPP00177 CAPP08858 CAPP08862 CAPP08865 CAPP08866 CAPP08867 CAPP09433 CAPP09441 CAPP09442 CAPP09443 CAPP09444 CAPP09446 CAPP09448 CAPP09455 CAPP10049 CAPP10063 CAPP10867 CAPP13851 CAPP13859 CAPP13860 CAPP13861 CAPP13862 CAPP13864 CAPP13866 CAPP16609 CAPP16610 CAPP16611 CAPP16612 CAPP16619 CAPP16620…	57
map03020	RNA polymerase	6.32e-10	CAPP00145 CAPP00146 CAPP00147 CAPP00162 CAPP09403 CAPP09424 CAPP09465 CAPP10052 CAPP10066 CAPP10866 CAPP13850 CAPP16606 CAPP16607 CAPP16624 CAPP16625 CAPP16626 CAPP16632 CAPP18855 CAPP18856 CAPP18857 CAPP18872 CAPP19620	22
map00941	Flavonoid biosynthesis	0.00250746	CAPP00166 CAPP09436 CAPP09452 CAPP12843 CAPP13854 CAPP13870 CAPP16640 CAPP18876 CAPP18880 CAPP19608 CAPP19794	11
