# Supplementary material for: A draft genome of the medicinal plant Cremastra appendiculata (D. Don) provides insights into the colchicine biosynthetic pathway
Source: Commun Biol. 2022 Nov 25;5:1294. doi: 10.1038/s42003-022-04229-4 (PMC9700805; doi:10.1038/s42003-022-04229-4)
Supplement: Supplementary file 11 — Supplementary Data 9 [file 42003_2022_4229_MOESM11_ESM.zip]

Archive with 14 entries (14 files):
- Ca4CL.tree.newick.pdf
- CaAER.tree.newick.pdf
- CaBvCYP76AD5.tree.newick.pdf
- CaC4H.tree.newick.pdf
- CaCCR.tree.newick.pdf
- CaCYP71FB1.tree.newick.pdf
- CaCYP75A109.tree.newick.pdf
- CaCYP75A110.tree.newick.pdf
- CaDAHPS.tree.newick.pdf
- CaDDC.tree.newick.pdf
- CaNMT.tree.newick.pdf
- CaOMT1-3.tree.newick.pdf
- CaOMT4.tree.newick.pdf
- CaPAL.tree.newick.pdf
