# Supplementary material for: A draft genome of the medicinal plant Cremastra appendiculata (D. Don) provides insights into the colchicine biosynthetic pathway
Source: Commun Biol. 2022 Nov 25;5:1294. doi: 10.1038/s42003-022-04229-4 (PMC9700805; doi:10.1038/s42003-022-04229-4)
Supplement: Supplementary file 12 — Supplementary Data 10 [file 42003_2022_4229_MOESM12_ESM.xlsx]

## Sheet: up genes pseudobulb vs leaf
GO enrichment analysis of up-regulated DEGs between pseudobulb and leaf
GO_ID	GO_Term	GO_Class	Pvalue	AdjustedPv	x1	x2	n	N	EnrichDirect	GOlevl	GeneID	Size
GO:0008150	biological_process	BP	0.000128278	0.00165449	864	7377	1286	11849	Over	1	CAPP12528,CAPP19566,CAPP14701,CAPP00880,CAPP20552,CAPP16090,CAPP20809,CAPP00384,CAPP11343,CAPP14802,CAPP09314,CAPP12827,CAPP14206,CAPP14647,CAPP15018,CAPP04337,CAPP05966,CAPP18113,CAPP16117,CAPP13727,CAPP03508,CAPP03374,CAPP18038,CAPP15736,CAPP17357,CAPP08581,CAPP02646,CAPP07115,CAPP10737,CAPP20476,CAPP16282,CAPP14781,CAPP07116,CAPP06654,CAPP02624,CAPP02635,CAPP04312,CAPP14421,CAPP08228,CAPP19851…	864
GO:0003824	catalytic activity	MF	0.000434962	0.00479303	639	5337	1286	11849	Over	2	CAPP15597,CAPP12528,CAPP10977,CAPP19566,CAPP00880,CAPP20552,CAPP16090,CAPP11343,CAPP14802,CAPP11573,CAPP12827,CAPP14206,CAPP14647,CAPP15018,CAPP06033,CAPP05966,CAPP07367,CAPP16117,CAPP13727,CAPP03374,CAPP15736,CAPP08581,CAPP02646,CAPP07115,CAPP20476,CAPP10534,CAPP16282,CAPP07116,CAPP06654,CAPP13232,CAPP04786,CAPP09160,CAPP08228,CAPP19851,CAPP05642,CAPP04705,CAPP06191,CAPP12084,CAPP09124,CAPP00881…	639
GO:0043167	ion binding	MF	0.00234479	0.0209554	342	2746	1286	11849	Over	3	CAPP16090,CAPP11343,CAPP12827,CAPP14206,CAPP18113,CAPP03374,CAPP10534,CAPP01525,CAPP10201,CAPP02635,CAPP10740,CAPP00753,CAPP05642,CAPP06191,CAPP09124,CAPP06203,CAPP00607,CAPP15496,CAPP07607,CAPP12726,CAPP01248,CAPP01467,CAPP18700,CAPP02438,CAPP17475,CAPP14205,CAPP13967,CAPP09811,CAPP05457,CAPP12812,CAPP16427,CAPP11968,CAPP01995,CAPP00948,CAPP03654,CAPP11948,CAPP08054,CAPP06115,CAPP12930,CAPP17514…	342
GO:0044699	single-organism process	BP	5.09e-14	2.51e-12	300	1898	1286	11849	Over	2	CAPP19566,CAPP00880,CAPP16090,CAPP00384,CAPP09314,CAPP12827,CAPP14206,CAPP14647,CAPP16117,CAPP13727,CAPP03508,CAPP03374,CAPP18038,CAPP17357,CAPP20476,CAPP16282,CAPP02624,CAPP04312,CAPP08213,CAPP05642,CAPP00881,CAPP00607,CAPP15496,CAPP03171,CAPP13649,CAPP18800,CAPP17162,CAPP09007,CAPP04746,CAPP01467,CAPP18700,CAPP09749,CAPP02438,CAPP14746,CAPP14205,CAPP13967,CAPP04961,CAPP09811,CAPP05457,CAPP03131…	300
GO:0044710	single-organism metabolic process	BP	4.2e-15	2.27e-13	232	1354	1286	11849	Over	3	CAPP19566,CAPP00880,CAPP16090,CAPP09314,CAPP12827,CAPP14206,CAPP16117,CAPP13727,CAPP03508,CAPP18038,CAPP20476,CAPP16282,CAPP05642,CAPP00881,CAPP00607,CAPP15496,CAPP18800,CAPP17162,CAPP09007,CAPP04746,CAPP18700,CAPP09749,CAPP02438,CAPP14746,CAPP14205,CAPP13967,CAPP04961,CAPP09811,CAPP05457,CAPP03131,CAPP08081,CAPP16427,CAPP11968,CAPP01995,CAPP05065,CAPP00948,CAPP10998,CAPP17514,CAPP01302,CAPP01618…	232
GO:0016740	transferase activity	MF	5.78e-06	9.64e-05	232	1644	1286	11849	Over	3	CAPP10977,CAPP06033,CAPP13727,CAPP03374,CAPP02646,CAPP04786,CAPP09160,CAPP08228,CAPP06191,CAPP12084,CAPP09124,CAPP06203,CAPP06032,CAPP09157,CAPP13713,CAPP12145,CAPP12812,CAPP15417,CAPP05065,CAPP06524,CAPP03654,CAPP10998,CAPP06151,CAPP08054,CAPP00513,CAPP14171,CAPP15601,CAPP08039,CAPP08053,CAPP02705,CAPP05562,CAPP07012,CAPP00020,CAPP01618,CAPP11705,CAPP19632,CAPP09931,CAPP16138,CAPP16692,CAPP05991…	232
GO:0043168	anion binding	MF	0.000309413	0.00344298	219	1626	1286	11849	Over	4	CAPP11343,CAPP12827,CAPP18113,CAPP03374,CAPP10534,CAPP06191,CAPP09124,CAPP06203,CAPP12726,CAPP01467,CAPP18700,CAPP17475,CAPP13967,CAPP12812,CAPP03654,CAPP08054,CAPP06115,CAPP12930,CAPP17514,CAPP00513,CAPP14171,CAPP01302,CAPP10401,CAPP08053,CAPP02705,CAPP05562,CAPP07012,CAPP04454,CAPP00020,CAPP11705,CAPP19029,CAPP18699,CAPP03922,CAPP06363,CAPP03839,CAPP08332,CAPP18834,CAPP12903,CAPP06821,CAPP05940…	219
GO:0036094	small molecule binding	MF	0.00161859	0.0151826	215	1637	1286	11849	Over	3	CAPP11343,CAPP12827,CAPP18113,CAPP03374,CAPP10534,CAPP06191,CAPP09124,CAPP06203,CAPP12726,CAPP04746,CAPP01467,CAPP18700,CAPP17475,CAPP13967,CAPP12812,CAPP03654,CAPP08054,CAPP06115,CAPP17514,CAPP00513,CAPP14171,CAPP01302,CAPP10401,CAPP08053,CAPP02705,CAPP05562,CAPP07012,CAPP00020,CAPP11705,CAPP19029,CAPP18699,CAPP03922,CAPP06363,CAPP03839,CAPP08332,CAPP18834,CAPP04747,CAPP12903,CAPP06821,CAPP05940…	215
GO:0000166	nucleotide binding	MF	0.00187401	0.0171532	206	1565	1286	11849	Over	4	CAPP11343,CAPP12827,CAPP18113,CAPP03374,CAPP10534,CAPP06191,CAPP09124,CAPP06203,CAPP12726,CAPP04746,CAPP01467,CAPP18700,CAPP17475,CAPP13967,CAPP12812,CAPP03654,CAPP08054,CAPP06115,CAPP17514,CAPP00513,CAPP14171,CAPP01302,CAPP10401,CAPP08053,CAPP02705,CAPP05562,CAPP07012,CAPP00020,CAPP11705,CAPP19029,CAPP18699,CAPP03922,CAPP03839,CAPP08332,CAPP18834,CAPP04747,CAPP12903,CAPP06821,CAPP05940,CAPP04709…	206
GO:1901265	nucleoside phosphate binding	MF	0.00187401	0.0171532	206	1565	1286	11849	Over	4	CAPP11343,CAPP12827,CAPP18113,CAPP03374,CAPP10534,CAPP06191,CAPP09124,CAPP06203,CAPP12726,CAPP04746,CAPP01467,CAPP18700,CAPP17475,CAPP13967,CAPP12812,CAPP03654,CAPP08054,CAPP06115,CAPP17514,CAPP00513,CAPP14171,CAPP01302,CAPP10401,CAPP08053,CAPP02705,CAPP05562,CAPP07012,CAPP00020,CAPP11705,CAPP19029,CAPP18699,CAPP03922,CAPP03839,CAPP08332,CAPP18834,CAPP04747,CAPP12903,CAPP06821,CAPP05940,CAPP04709…	206
GO:0097367	carbohydrate derivative binding	MF	0.00330287	0.0277686	190	1446	1286	11849	Over	3	CAPP11343,CAPP18113,CAPP03374,CAPP10534,CAPP06191,CAPP09124,CAPP06203,CAPP12726,CAPP01467,CAPP17475,CAPP13557,CAPP12812,CAPP03654,CAPP08054,CAPP06115,CAPP17514,CAPP00513,CAPP14171,CAPP10401,CAPP08053,CAPP02705,CAPP05562,CAPP07012,CAPP00020,CAPP11705,CAPP19029,CAPP03922,CAPP03839,CAPP18834,CAPP12903,CAPP06821,CAPP17813,CAPP05940,CAPP04709,CAPP16931,CAPP07936,CAPP05609,CAPP10216,CAPP17021,CAPP16200…	190
GO:0032553	ribonucleotide binding	MF	0.00591835	0.0433376	187	1438	1286	11849	Over	4	CAPP11343,CAPP18113,CAPP03374,CAPP10534,CAPP06191,CAPP09124,CAPP06203,CAPP12726,CAPP01467,CAPP17475,CAPP12812,CAPP03654,CAPP08054,CAPP06115,CAPP17514,CAPP00513,CAPP14171,CAPP10401,CAPP08053,CAPP02705,CAPP05562,CAPP07012,CAPP00020,CAPP11705,CAPP19029,CAPP03922,CAPP03839,CAPP18834,CAPP12903,CAPP06821,CAPP05940,CAPP04709,CAPP16931,CAPP07936,CAPP05609,CAPP10216,CAPP17021,CAPP16200,CAPP00732,CAPP08080…	187
GO:0032555	purine ribonucleotide binding	MF	0.0061133	0.0444781	185	1422	1286	11849	Over	5	CAPP11343,CAPP18113,CAPP03374,CAPP10534,CAPP06191,CAPP09124,CAPP06203,CAPP12726,CAPP01467,CAPP17475,CAPP12812,CAPP03654,CAPP08054,CAPP06115,CAPP00513,CAPP14171,CAPP10401,CAPP08053,CAPP02705,CAPP05562,CAPP07012,CAPP00020,CAPP11705,CAPP19029,CAPP03922,CAPP03839,CAPP18834,CAPP12903,CAPP06821,CAPP05940,CAPP04709,CAPP16931,CAPP07936,CAPP05609,CAPP10216,CAPP17021,CAPP16200,CAPP00732,CAPP08080,CAPP10789…	185
GO:0017076	purine nucleotide binding	MF	0.00741541	0.047821	185	1428	1286	11849	Over	5	CAPP11343,CAPP18113,CAPP03374,CAPP10534,CAPP06191,CAPP09124,CAPP06203,CAPP12726,CAPP01467,CAPP17475,CAPP12812,CAPP03654,CAPP08054,CAPP06115,CAPP00513,CAPP14171,CAPP10401,CAPP08053,CAPP02705,CAPP05562,CAPP07012,CAPP00020,CAPP11705,CAPP19029,CAPP03922,CAPP03839,CAPP18834,CAPP12903,CAPP06821,CAPP05940,CAPP04709,CAPP16931,CAPP07936,CAPP05609,CAPP10216,CAPP17021,CAPP16200,CAPP00732,CAPP08080,CAPP10789…	185
GO:0032559	adenyl ribonucleotide binding	MF	8.58e-05	0.0011733	178	1258	1286	11849	Over	6	CAPP11343,CAPP18113,CAPP03374,CAPP10534,CAPP06191,CAPP09124,CAPP06203,CAPP12726,CAPP01467,CAPP17475,CAPP12812,CAPP03654,CAPP08054,CAPP06115,CAPP00513,CAPP14171,CAPP10401,CAPP08053,CAPP02705,CAPP05562,CAPP07012,CAPP00020,CAPP11705,CAPP19029,CAPP03922,CAPP03839,CAPP18834,CAPP12903,CAPP06821,CAPP05940,CAPP04709,CAPP16931,CAPP07936,CAPP05609,CAPP10216,CAPP17021,CAPP16200,CAPP00732,CAPP08080,CAPP10789…	178
GO:0030554	adenyl nucleotide binding	MF	0.000104226	0.00137553	178	1262	1286	11849	Over	6	CAPP11343,CAPP18113,CAPP03374,CAPP10534,CAPP06191,CAPP09124,CAPP06203,CAPP12726,CAPP01467,CAPP17475,CAPP12812,CAPP03654,CAPP08054,CAPP06115,CAPP00513,CAPP14171,CAPP10401,CAPP08053,CAPP02705,CAPP05562,CAPP07012,CAPP00020,CAPP11705,CAPP19029,CAPP03922,CAPP03839,CAPP18834,CAPP12903,CAPP06821,CAPP05940,CAPP04709,CAPP16931,CAPP07936,CAPP05609,CAPP10216,CAPP17021,CAPP16200,CAPP00732,CAPP08080,CAPP10789…	178
GO:0005524	ATP binding	MF	0.000156339	0.001908	175	1246	1286	11849	Over	6	CAPP11343,CAPP18113,CAPP03374,CAPP10534,CAPP06191,CAPP09124,CAPP06203,CAPP12726,CAPP01467,CAPP17475,CAPP12812,CAPP03654,CAPP08054,CAPP06115,CAPP00513,CAPP14171,CAPP10401,CAPP08053,CAPP02705,CAPP05562,CAPP07012,CAPP00020,CAPP11705,CAPP19029,CAPP03922,CAPP03839,CAPP18834,CAPP12903,CAPP06821,CAPP05940,CAPP04709,CAPP16931,CAPP07936,CAPP05609,CAPP17021,CAPP16200,CAPP00732,CAPP08080,CAPP10789,CAPP00463…	175
GO:0016491	oxidoreductase activity	MF	1.32e-16	7.51e-15	157	796	1286	11849	Over	3	CAPP19566,CAPP00880,CAPP16090,CAPP12827,CAPP14206,CAPP14647,CAPP16117,CAPP20476,CAPP16282,CAPP05642,CAPP00881,CAPP00607,CAPP15496,CAPP17162,CAPP09007,CAPP04746,CAPP18700,CAPP09749,CAPP02438,CAPP14746,CAPP14205,CAPP13967,CAPP09811,CAPP05457,CAPP03131,CAPP08081,CAPP16427,CAPP11968,CAPP01995,CAPP00948,CAPP17514,CAPP01302,CAPP15675,CAPP01883,CAPP04864,CAPP18699,CAPP17438,CAPP06058,CAPP14878,CAPP19742…	157
GO:0055114	oxidation-reduction process	BP	6.49e-17	3.88e-15	152	758	1286	11849	Over	4	CAPP19566,CAPP00880,CAPP16090,CAPP12827,CAPP14206,CAPP16117,CAPP20476,CAPP05642,CAPP00881,CAPP00607,CAPP15496,CAPP18800,CAPP17162,CAPP09007,CAPP04746,CAPP18700,CAPP09749,CAPP02438,CAPP14746,CAPP14205,CAPP13967,CAPP09811,CAPP05457,CAPP03131,CAPP08081,CAPP16427,CAPP11968,CAPP01995,CAPP00948,CAPP17514,CAPP01302,CAPP15675,CAPP01883,CAPP04864,CAPP18699,CAPP17438,CAPP06058,CAPP14878,CAPP19742,CAPP09586…	152
GO:0065007	biological regulation	BP	0.000145088	0.00178994	131	890	1286	11849	Over	2	CAPP14701,CAPP14647,CAPP18113,CAPP03374,CAPP14421,CAPP02282,CAPP13061,CAPP18193,CAPP16260,CAPP06785,CAPP05912,CAPP12600,CAPP03090,CAPP02345,CAPP02823,CAPP19315,CAPP09590,CAPP14551,CAPP03248,CAPP19918,CAPP04201,CAPP08024,CAPP07936,CAPP16762,CAPP05839,CAPP06416,CAPP02603,CAPP00008,CAPP03130,CAPP09924,CAPP14918,CAPP11892,CAPP12641,CAPP02562,CAPP02833,CAPP11896,CAPP14649,CAPP18582,CAPP04597,CAPP20529…	131
GO:0006464	cellular protein modification process	BP	0.0030451	0.0261833	130	943	1286	11849	Over	6	CAPP13727,CAPP03374,CAPP02646,CAPP06191,CAPP09124,CAPP06203,CAPP12812,CAPP15417,CAPP05065,CAPP03654,CAPP10998,CAPP07527,CAPP08054,CAPP02345,CAPP00513,CAPP14171,CAPP08053,CAPP02705,CAPP05562,CAPP07012,CAPP00020,CAPP11705,CAPP18834,CAPP12903,CAPP05071,CAPP05940,CAPP04709,CAPP07936,CAPP16200,CAPP16456,CAPP00354,CAPP05352,CAPP00463,CAPP07098,CAPP17032,CAPP00782,CAPP12034,CAPP12921,CAPP20557,CAPP00231…	130
GO:0036211	protein modification process	BP	0.0030451	0.0261833	130	943	1286	11849	Over	5	CAPP13727,CAPP03374,CAPP02646,CAPP06191,CAPP09124,CAPP06203,CAPP12812,CAPP15417,CAPP05065,CAPP03654,CAPP10998,CAPP07527,CAPP08054,CAPP02345,CAPP00513,CAPP14171,CAPP08053,CAPP02705,CAPP05562,CAPP07012,CAPP00020,CAPP11705,CAPP18834,CAPP12903,CAPP05071,CAPP05940,CAPP04709,CAPP07936,CAPP16200,CAPP16456,CAPP00354,CAPP05352,CAPP00463,CAPP07098,CAPP17032,CAPP00782,CAPP12034,CAPP12921,CAPP20557,CAPP00231…	130
GO:0050789	regulation of biological process	BP	5.48e-05	0.000787367	128	850	1286	11849	Over	2	CAPP14701,CAPP14647,CAPP18113,CAPP03374,CAPP14421,CAPP02282,CAPP13061,CAPP18193,CAPP16260,CAPP06785,CAPP05912,CAPP12600,CAPP03090,CAPP02345,CAPP02823,CAPP19315,CAPP09590,CAPP14551,CAPP03248,CAPP19918,CAPP04201,CAPP08024,CAPP07936,CAPP16762,CAPP05839,CAPP06416,CAPP02603,CAPP00008,CAPP03130,CAPP09924,CAPP14918,CAPP11892,CAPP12641,CAPP02562,CAPP02833,CAPP11896,CAPP14649,CAPP18582,CAPP04597,CAPP20529…	128
GO:0050794	regulation of cellular process	BP	0.000262021	0.00303463	122	829	1286	11849	Over	3	CAPP14701,CAPP14647,CAPP18113,CAPP03374,CAPP14421,CAPP02282,CAPP13061,CAPP18193,CAPP16260,CAPP06785,CAPP05912,CAPP12600,CAPP03090,CAPP02345,CAPP02823,CAPP19315,CAPP09590,CAPP14551,CAPP03248,CAPP19918,CAPP04201,CAPP08024,CAPP07936,CAPP16762,CAPP05839,CAPP06416,CAPP02603,CAPP00008,CAPP03130,CAPP09924,CAPP14918,CAPP11892,CAPP12641,CAPP02562,CAPP02833,CAPP11896,CAPP14649,CAPP18582,CAPP04597,CAPP19926…	122
GO:0016301	kinase activity	MF	0.000529528	0.00566994	114	778	1286	11849	Over	5	CAPP03374,CAPP06191,CAPP09124,CAPP06203,CAPP12812,CAPP03654,CAPP08054,CAPP00513,CAPP14171,CAPP08053,CAPP02705,CAPP05562,CAPP07012,CAPP00020,CAPP11705,CAPP18834,CAPP12903,CAPP06821,CAPP05940,CAPP04709,CAPP07936,CAPP16200,CAPP00463,CAPP07098,CAPP17032,CAPP00782,CAPP12034,CAPP12921,CAPP20557,CAPP00231,CAPP18276,CAPP02021,CAPP09700,CAPP09774,CAPP08734,CAPP14583,CAPP06387,CAPP13087,CAPP19486,CAPP13531…	114
GO:1901362	organic cyclic compound biosynthetic process	BP	0.00739543	0.047821	113	824	1286	11849	Over	5	CAPP14701,CAPP18113,CAPP14421,CAPP02282,CAPP13061,CAPP18193,CAPP16260,CAPP03833,CAPP06785,CAPP05912,CAPP12600,CAPP03090,CAPP02823,CAPP19315,CAPP09590,CAPP14551,CAPP03248,CAPP19918,CAPP04201,CAPP16762,CAPP05839,CAPP02603,CAPP00008,CAPP03130,CAPP09924,CAPP14918,CAPP11892,CAPP12641,CAPP19554,CAPP02562,CAPP02833,CAPP11896,CAPP14649,CAPP18582,CAPP04597,CAPP14770,CAPP19926,CAPP17921,CAPP02717,CAPP09143…	113
GO:0016773	phosphotransferase activity, alcohol group as acceptor	MF	0.000172098	0.00207799	113	751	1286	11849	Over	5	CAPP03374,CAPP06191,CAPP09124,CAPP06203,CAPP12812,CAPP03654,CAPP08054,CAPP00513,CAPP14171,CAPP08053,CAPP02705,CAPP05562,CAPP07012,CAPP00020,CAPP11705,CAPP18834,CAPP12903,CAPP05940,CAPP04709,CAPP07936,CAPP16200,CAPP00463,CAPP07098,CAPP17032,CAPP00782,CAPP12034,CAPP12921,CAPP20557,CAPP00231,CAPP18276,CAPP02021,CAPP09700,CAPP09774,CAPP08734,CAPP14583,CAPP06387,CAPP13087,CAPP19486,CAPP13531,CAPP08541…	113
GO:0003677	DNA binding	MF	0.000912265	0.00958723	113	780	1286	11849	Over	5	CAPP14701,CAPP14421,CAPP13929,CAPP02282,CAPP17475,CAPP06785,CAPP05912,CAPP12600,CAPP03090,CAPP19315,CAPP08715,CAPP14551,CAPP03248,CAPP06499,CAPP04201,CAPP00008,CAPP03130,CAPP05003,CAPP11112,CAPP09924,CAPP11892,CAPP12641,CAPP02562,CAPP02833,CAPP11896,CAPP14649,CAPP17187,CAPP12206,CAPP18582,CAPP05705,CAPP09999,CAPP19926,CAPP05001,CAPP09143,CAPP12751,CAPP11011,CAPP20808,CAPP06615,CAPP13715,CAPP06376…	113
GO:0019438	aromatic compound biosynthetic process	BP	0.00509437	0.0392368	111	799	1286	11849	Over	5	CAPP14701,CAPP18113,CAPP14421,CAPP02282,CAPP13061,CAPP18193,CAPP16260,CAPP03833,CAPP06785,CAPP05912,CAPP12600,CAPP03090,CAPP02823,CAPP19315,CAPP09590,CAPP14551,CAPP03248,CAPP19918,CAPP04201,CAPP16762,CAPP05839,CAPP02603,CAPP00008,CAPP03130,CAPP09924,CAPP14918,CAPP11892,CAPP12641,CAPP02562,CAPP02833,CAPP11896,CAPP14649,CAPP18582,CAPP04597,CAPP14770,CAPP19926,CAPP17921,CAPP02717,CAPP09143,CAPP20808…	111
GO:0016310	phosphorylation	BP	0.00101214	0.0103295	109	750	1286	11849	Over	6	CAPP03374,CAPP06191,CAPP09124,CAPP06203,CAPP12812,CAPP03654,CAPP08054,CAPP00513,CAPP14171,CAPP08053,CAPP02705,CAPP05562,CAPP07012,CAPP00020,CAPP11705,CAPP18495,CAPP18834,CAPP12903,CAPP05940,CAPP04709,CAPP07936,CAPP16200,CAPP00463,CAPP07098,CAPP17032,CAPP00782,CAPP12034,CAPP12921,CAPP20557,CAPP00231,CAPP02021,CAPP09700,CAPP09774,CAPP08734,CAPP14583,CAPP06387,CAPP13087,CAPP19486,CAPP13531,CAPP08541…	109
GO:0060255	regulation of macromolecule metabolic process	BP	2.46e-08	7.77e-07	108	607	1286	11849	Over	4	CAPP14701,CAPP18113,CAPP14421,CAPP02282,CAPP13061,CAPP18193,CAPP16260,CAPP06785,CAPP05912,CAPP12600,CAPP03090,CAPP02345,CAPP02823,CAPP19315,CAPP09590,CAPP14551,CAPP03248,CAPP19918,CAPP04201,CAPP16762,CAPP05839,CAPP02603,CAPP00008,CAPP03130,CAPP09924,CAPP14918,CAPP11892,CAPP12641,CAPP02562,CAPP02833,CAPP11896,CAPP14649,CAPP18582,CAPP04597,CAPP20529,CAPP04339,CAPP19926,CAPP17921,CAPP02717,CAPP09143…	108
GO:0019222	regulation of metabolic process	BP	3.4e-08	1.04e-06	108	610	1286	11849	Over	3	CAPP14701,CAPP18113,CAPP14421,CAPP02282,CAPP13061,CAPP18193,CAPP16260,CAPP06785,CAPP05912,CAPP12600,CAPP03090,CAPP02345,CAPP02823,CAPP19315,CAPP09590,CAPP14551,CAPP03248,CAPP19918,CAPP04201,CAPP16762,CAPP05839,CAPP02603,CAPP00008,CAPP03130,CAPP09924,CAPP14918,CAPP11892,CAPP12641,CAPP02562,CAPP02833,CAPP11896,CAPP14649,CAPP18582,CAPP04597,CAPP20529,CAPP04339,CAPP19926,CAPP17921,CAPP02717,CAPP09143…	108
GO:0080090	regulation of primary metabolic process	BP	6.7e-08	1.82e-06	105	595	1286	11849	Over	4	CAPP14701,CAPP18113,CAPP14421,CAPP02282,CAPP13061,CAPP18193,CAPP16260,CAPP06785,CAPP05912,CAPP12600,CAPP03090,CAPP02345,CAPP02823,CAPP19315,CAPP09590,CAPP14551,CAPP03248,CAPP19918,CAPP04201,CAPP16762,CAPP05839,CAPP02603,CAPP00008,CAPP03130,CAPP09924,CAPP14918,CAPP11892,CAPP12641,CAPP02562,CAPP02833,CAPP11896,CAPP14649,CAPP18582,CAPP04597,CAPP19926,CAPP17921,CAPP02717,CAPP09143,CAPP20808,CAPP13715…	105
GO:0010468	regulation of gene expression	BP	1.03e-07	2.35e-06	104	592	1286	11849	Over	5	CAPP14701,CAPP18113,CAPP14421,CAPP02282,CAPP13061,CAPP18193,CAPP16260,CAPP06785,CAPP05912,CAPP12600,CAPP03090,CAPP02823,CAPP19315,CAPP09590,CAPP14551,CAPP03248,CAPP19918,CAPP04201,CAPP16762,CAPP05839,CAPP02603,CAPP00008,CAPP03130,CAPP09924,CAPP14918,CAPP11892,CAPP12641,CAPP02562,CAPP02833,CAPP11896,CAPP14649,CAPP18582,CAPP04597,CAPP20529,CAPP04339,CAPP19926,CAPP17921,CAPP02717,CAPP09143,CAPP20808…	104
GO:0031323	regulation of cellular metabolic process	BP	1.56e-07	3.48e-06	104	596	1286	11849	Over	4	CAPP14701,CAPP18113,CAPP14421,CAPP02282,CAPP13061,CAPP18193,CAPP16260,CAPP06785,CAPP05912,CAPP12600,CAPP03090,CAPP02345,CAPP02823,CAPP19315,CAPP09590,CAPP14551,CAPP03248,CAPP19918,CAPP04201,CAPP16762,CAPP05839,CAPP02603,CAPP00008,CAPP03130,CAPP09924,CAPP14918,CAPP11892,CAPP12641,CAPP02562,CAPP02833,CAPP11896,CAPP14649,CAPP18582,CAPP04597,CAPP19926,CAPP17921,CAPP02717,CAPP09143,CAPP20808,CAPP13715…	104
GO:0034654	nucleobase-containing compound biosynthetic process	BP	0.00702821	0.0466492	104	749	1286	11849	Over	5	CAPP14701,CAPP18113,CAPP14421,CAPP02282,CAPP13061,CAPP18193,CAPP16260,CAPP03833,CAPP06785,CAPP05912,CAPP12600,CAPP03090,CAPP02823,CAPP19315,CAPP09590,CAPP14551,CAPP03248,CAPP19918,CAPP04201,CAPP16762,CAPP05839,CAPP02603,CAPP00008,CAPP03130,CAPP09924,CAPP14918,CAPP11892,CAPP12641,CAPP02562,CAPP02833,CAPP11896,CAPP14649,CAPP18582,CAPP04597,CAPP19926,CAPP17921,CAPP02717,CAPP09143,CAPP20808,CAPP06376…	104
GO:0004672	protein kinase activity	MF	0.000307944	0.00344298	104	690	1286	11849	Over	6	CAPP03374,CAPP06191,CAPP09124,CAPP06203,CAPP12812,CAPP03654,CAPP08054,CAPP00513,CAPP14171,CAPP08053,CAPP02705,CAPP05562,CAPP07012,CAPP00020,CAPP11705,CAPP18834,CAPP12903,CAPP05940,CAPP04709,CAPP07936,CAPP16200,CAPP00463,CAPP07098,CAPP17032,CAPP00782,CAPP12034,CAPP12921,CAPP20557,CAPP00231,CAPP02021,CAPP09700,CAPP09774,CAPP08734,CAPP06387,CAPP13087,CAPP19486,CAPP13531,CAPP08541,CAPP05395,CAPP05616…	104
GO:0019219	regulation of nucleobase-containing compound metabolic process	BP	6.17e-08	1.75e-06	103	580	1286	11849	Over	5	CAPP14701,CAPP18113,CAPP14421,CAPP02282,CAPP13061,CAPP18193,CAPP16260,CAPP06785,CAPP05912,CAPP12600,CAPP03090,CAPP02823,CAPP19315,CAPP09590,CAPP14551,CAPP03248,CAPP19918,CAPP04201,CAPP16762,CAPP05839,CAPP02603,CAPP00008,CAPP03130,CAPP09924,CAPP14918,CAPP11892,CAPP12641,CAPP02562,CAPP02833,CAPP11896,CAPP14649,CAPP18582,CAPP04597,CAPP19926,CAPP17921,CAPP02717,CAPP09143,CAPP20808,CAPP13715,CAPP06376…	103
GO:0009889	regulation of biosynthetic process	BP	8.5e-08	2.05e-06	103	583	1286	11849	Over	4	CAPP14701,CAPP18113,CAPP14421,CAPP02282,CAPP13061,CAPP18193,CAPP16260,CAPP06785,CAPP05912,CAPP12600,CAPP03090,CAPP02823,CAPP19315,CAPP09590,CAPP14551,CAPP03248,CAPP19918,CAPP04201,CAPP16762,CAPP05839,CAPP02603,CAPP00008,CAPP03130,CAPP09924,CAPP14918,CAPP11892,CAPP12641,CAPP02562,CAPP02833,CAPP11896,CAPP14649,CAPP18582,CAPP04597,CAPP19926,CAPP17921,CAPP02717,CAPP09143,CAPP20808,CAPP13715,CAPP06376…	103
GO:0010556	regulation of macromolecule biosynthetic process	BP	8.5e-08	2.05e-06	103	583	1286	11849	Over	5	CAPP14701,CAPP18113,CAPP14421,CAPP02282,CAPP13061,CAPP18193,CAPP16260,CAPP06785,CAPP05912,CAPP12600,CAPP03090,CAPP02823,CAPP19315,CAPP09590,CAPP14551,CAPP03248,CAPP19918,CAPP04201,CAPP16762,CAPP05839,CAPP02603,CAPP00008,CAPP03130,CAPP09924,CAPP14918,CAPP11892,CAPP12641,CAPP02562,CAPP02833,CAPP11896,CAPP14649,CAPP18582,CAPP04597,CAPP19926,CAPP17921,CAPP02717,CAPP09143,CAPP20808,CAPP13715,CAPP06376…	103
GO:0031326	regulation of cellular biosynthetic process	BP	8.5e-08	2.05e-06	103	583	1286	11849	Over	5	CAPP14701,CAPP18113,CAPP14421,CAPP02282,CAPP13061,CAPP18193,CAPP16260,CAPP06785,CAPP05912,CAPP12600,CAPP03090,CAPP02823,CAPP19315,CAPP09590,CAPP14551,CAPP03248,CAPP19918,CAPP04201,CAPP16762,CAPP05839,CAPP02603,CAPP00008,CAPP03130,CAPP09924,CAPP14918,CAPP11892,CAPP12641,CAPP02562,CAPP02833,CAPP11896,CAPP14649,CAPP18582,CAPP04597,CAPP19926,CAPP17921,CAPP02717,CAPP09143,CAPP20808,CAPP13715,CAPP06376…	103
GO:2000112	regulation of cellular macromolecule biosynthetic process	BP	8.5e-08	2.05e-06	103	583	1286	11849	Over	6	CAPP14701,CAPP18113,CAPP14421,CAPP02282,CAPP13061,CAPP18193,CAPP16260,CAPP06785,CAPP05912,CAPP12600,CAPP03090,CAPP02823,CAPP19315,CAPP09590,CAPP14551,CAPP03248,CAPP19918,CAPP04201,CAPP16762,CAPP05839,CAPP02603,CAPP00008,CAPP03130,CAPP09924,CAPP14918,CAPP11892,CAPP12641,CAPP02562,CAPP02833,CAPP11896,CAPP14649,CAPP18582,CAPP04597,CAPP19926,CAPP17921,CAPP02717,CAPP09143,CAPP20808,CAPP13715,CAPP06376…	103
GO:0051171	regulation of nitrogen compound metabolic process	BP	9.45e-08	2.19e-06	103	584	1286	11849	Over	4	CAPP14701,CAPP18113,CAPP14421,CAPP02282,CAPP13061,CAPP18193,CAPP16260,CAPP06785,CAPP05912,CAPP12600,CAPP03090,CAPP02823,CAPP19315,CAPP09590,CAPP14551,CAPP03248,CAPP19918,CAPP04201,CAPP16762,CAPP05839,CAPP02603,CAPP00008,CAPP03130,CAPP09924,CAPP14918,CAPP11892,CAPP12641,CAPP02562,CAPP02833,CAPP11896,CAPP14649,CAPP18582,CAPP04597,CAPP19926,CAPP17921,CAPP02717,CAPP09143,CAPP20808,CAPP13715,CAPP06376…	103
GO:0006351	transcription, DNA-templated	BP	0.000221473	0.00261845	103	677	1286	11849	Over	6	CAPP14701,CAPP18113,CAPP14421,CAPP02282,CAPP13061,CAPP18193,CAPP16260,CAPP03833,CAPP06785,CAPP05912,CAPP12600,CAPP03090,CAPP02823,CAPP19315,CAPP09590,CAPP14551,CAPP03248,CAPP19918,CAPP04201,CAPP16762,CAPP05839,CAPP02603,CAPP00008,CAPP03130,CAPP09924,CAPP14918,CAPP11892,CAPP12641,CAPP02562,CAPP02833,CAPP11896,CAPP14649,CAPP18582,CAPP04597,CAPP19926,CAPP17921,CAPP02717,CAPP09143,CAPP20808,CAPP06376…	103
GO:0097659	nucleic acid-templated transcription	BP	0.000221473	0.00261845	103	677	1286	11849	Over	7	CAPP14701,CAPP18113,CAPP14421,CAPP02282,CAPP13061,CAPP18193,CAPP16260,CAPP03833,CAPP06785,CAPP05912,CAPP12600,CAPP03090,CAPP02823,CAPP19315,CAPP09590,CAPP14551,CAPP03248,CAPP19918,CAPP04201,CAPP16762,CAPP05839,CAPP02603,CAPP00008,CAPP03130,CAPP09924,CAPP14918,CAPP11892,CAPP12641,CAPP02562,CAPP02833,CAPP11896,CAPP14649,CAPP18582,CAPP04597,CAPP19926,CAPP17921,CAPP02717,CAPP09143,CAPP20808,CAPP06376…	103
GO:0032774	RNA biosynthetic process	BP	0.000285756	0.00327609	103	681	1286	11849	Over	6	CAPP14701,CAPP18113,CAPP14421,CAPP02282,CAPP13061,CAPP18193,CAPP16260,CAPP03833,CAPP06785,CAPP05912,CAPP12600,CAPP03090,CAPP02823,CAPP19315,CAPP09590,CAPP14551,CAPP03248,CAPP19918,CAPP04201,CAPP16762,CAPP05839,CAPP02603,CAPP00008,CAPP03130,CAPP09924,CAPP14918,CAPP11892,CAPP12641,CAPP02562,CAPP02833,CAPP11896,CAPP14649,CAPP18582,CAPP04597,CAPP19926,CAPP17921,CAPP02717,CAPP09143,CAPP20808,CAPP06376…	103
GO:0006468	protein phosphorylation	BP	0.000492483	0.00532351	102	682	1286	11849	Over	7	CAPP03374,CAPP06191,CAPP09124,CAPP06203,CAPP12812,CAPP03654,CAPP08054,CAPP00513,CAPP14171,CAPP08053,CAPP02705,CAPP05562,CAPP07012,CAPP00020,CAPP11705,CAPP18834,CAPP12903,CAPP05940,CAPP04709,CAPP07936,CAPP16200,CAPP00463,CAPP07098,CAPP17032,CAPP00782,CAPP12034,CAPP12921,CAPP20557,CAPP00231,CAPP02021,CAPP09700,CAPP09774,CAPP08734,CAPP06387,CAPP13087,CAPP19486,CAPP13531,CAPP08541,CAPP05395,CAPP05616…	102
GO:0006355	regulation of transcription, DNA-templated	BP	1.82e-07	3.76e-06	101	576	1286	11849	Over	6	CAPP14701,CAPP18113,CAPP14421,CAPP02282,CAPP13061,CAPP18193,CAPP16260,CAPP06785,CAPP05912,CAPP12600,CAPP03090,CAPP02823,CAPP19315,CAPP09590,CAPP14551,CAPP03248,CAPP19918,CAPP04201,CAPP16762,CAPP05839,CAPP02603,CAPP00008,CAPP03130,CAPP09924,CAPP14918,CAPP11892,CAPP12641,CAPP02562,CAPP02833,CAPP11896,CAPP14649,CAPP18582,CAPP04597,CAPP19926,CAPP17921,CAPP02717,CAPP09143,CAPP20808,CAPP06376,CAPP16828…	101
GO:0051252	regulation of RNA metabolic process	BP	1.82e-07	3.76e-06	101	576	1286	11849	Over	5	CAPP14701,CAPP18113,CAPP14421,CAPP02282,CAPP13061,CAPP18193,CAPP16260,CAPP06785,CAPP05912,CAPP12600,CAPP03090,CAPP02823,CAPP19315,CAPP09590,CAPP14551,CAPP03248,CAPP19918,CAPP04201,CAPP16762,CAPP05839,CAPP02603,CAPP00008,CAPP03130,CAPP09924,CAPP14918,CAPP11892,CAPP12641,CAPP02562,CAPP02833,CAPP11896,CAPP14649,CAPP18582,CAPP04597,CAPP19926,CAPP17921,CAPP02717,CAPP09143,CAPP20808,CAPP06376,CAPP16828…	101
GO:1903506	regulation of nucleic acid-templated transcription	BP	1.82e-07	3.76e-06	101	576	1286	11849	Over	7	CAPP14701,CAPP18113,CAPP14421,CAPP02282,CAPP13061,CAPP18193,CAPP16260,CAPP06785,CAPP05912,CAPP12600,CAPP03090,CAPP02823,CAPP19315,CAPP09590,CAPP14551,CAPP03248,CAPP19918,CAPP04201,CAPP16762,CAPP05839,CAPP02603,CAPP00008,CAPP03130,CAPP09924,CAPP14918,CAPP11892,CAPP12641,CAPP02562,CAPP02833,CAPP11896,CAPP14649,CAPP18582,CAPP04597,CAPP19926,CAPP17921,CAPP02717,CAPP09143,CAPP20808,CAPP06376,CAPP16828…	101
GO:2001141	regulation of RNA biosynthetic process	BP	1.82e-07	3.76e-06	101	576	1286	11849	Over	6	CAPP14701,CAPP18113,CAPP14421,CAPP02282,CAPP13061,CAPP18193,CAPP16260,CAPP06785,CAPP05912,CAPP12600,CAPP03090,CAPP02823,CAPP19315,CAPP09590,CAPP14551,CAPP03248,CAPP19918,CAPP04201,CAPP16762,CAPP05839,CAPP02603,CAPP00008,CAPP03130,CAPP09924,CAPP14918,CAPP11892,CAPP12641,CAPP02562,CAPP02833,CAPP11896,CAPP14649,CAPP18582,CAPP04597,CAPP19926,CAPP17921,CAPP02717,CAPP09143,CAPP20808,CAPP06376,CAPP16828…	101
GO:0005975	carbohydrate metabolic process	BP	4.18e-08	1.25e-06	74	377	1286	11849	Over	4	CAPP20552,CAPP20809,CAPP15018,CAPP05966,CAPP15736,CAPP08581,CAPP19851,CAPP11371,CAPP11196,CAPP11370,CAPP07607,CAPP17913,CAPP12437,CAPP04888,CAPP05767,CAPP11369,CAPP17188,CAPP09558,CAPP05063,CAPP04498,CAPP01618,CAPP08232,CAPP18495,CAPP20797,CAPP16692,CAPP18997,CAPP04153,CAPP20066,CAPP20857,CAPP14980,CAPP03589,CAPP15170,CAPP09866,CAPP13487,CAPP16009,CAPP12656,CAPP10116,CAPP13537,CAPP14583,CAPP04105…	74
GO:0050896	response to stimulus	BP	0.000107449	0.00140178	74	447	1286	11849	Over	2	CAPP00880,CAPP16117,CAPP03374,CAPP14781,CAPP02624,CAPP08213,CAPP00881,CAPP00841,CAPP03131,CAPP13321,CAPP04059,CAPP14247,CAPP00007,CAPP19742,CAPP09586,CAPP14572,CAPP07936,CAPP07051,CAPP10971,CAPP06416,CAPP19062,CAPP01825,CAPP15484,CAPP07555,CAPP05630,CAPP03448,CAPP09981,CAPP01098,CAPP00646,CAPP00734,CAPP12122,CAPP11632,CAPP11896,CAPP18729,CAPP15486,CAPP15827,CAPP11873,CAPP10627,CAPP12219,CAPP19432…	74
GO:0005634	nucleus	CC	0.0012484	0.0124293	68	433	1286	11849	Over	5	CAPP18113,CAPP14421,CAPP02282,CAPP03833,CAPP02823,CAPP19436,CAPP19315,CAPP14551,CAPP04201,CAPP03130,CAPP05003,CAPP01396,CAPP02562,CAPP11896,CAPP09999,CAPP11012,CAPP02081,CAPP10601,CAPP17921,CAPP02717,CAPP05001,CAPP11011,CAPP20808,CAPP06615,CAPP06376,CAPP06317,CAPP04672,CAPP15835,CAPP03169,CAPP20148,CAPP04742,CAPP13399,CAPP04787,CAPP18684,CAPP03239,CAPP02616,CAPP09338,CAPP06000,CAPP10468,CAPP18381…	68
GO:0016798	hydrolase activity, acting on glycosyl bonds	MF	9.5e-12	3.99e-10	62	257	1286	11849	Over	4	CAPP20552,CAPP11573,CAPP15018,CAPP05966,CAPP15736,CAPP08581,CAPP19851,CAPP11196,CAPP07607,CAPP17913,CAPP07988,CAPP13557,CAPP04888,CAPP12552,CAPP05767,CAPP17188,CAPP09558,CAPP05063,CAPP04498,CAPP07989,CAPP15612,CAPP08232,CAPP20797,CAPP18997,CAPP04153,CAPP20066,CAPP20857,CAPP03589,CAPP15170,CAPP09866,CAPP16009,CAPP10116,CAPP13537,CAPP12551,CAPP04105,CAPP04053,CAPP04402,CAPP04363,CAPP12066,CAPP11934…	62
GO:0003700	transcription factor activity, sequence-specific DNA binding	MF	7.25e-06	0.000117488	60	321	1286	11849	Over	3	CAPP13061,CAPP18193,CAPP16260,CAPP06785,CAPP05912,CAPP02823,CAPP19315,CAPP09590,CAPP19918,CAPP04201,CAPP16762,CAPP05839,CAPP02603,CAPP03130,CAPP14918,CAPP11892,CAPP12641,CAPP02562,CAPP02833,CAPP04597,CAPP20808,CAPP06376,CAPP13958,CAPP05268,CAPP15835,CAPP02713,CAPP20148,CAPP01606,CAPP12226,CAPP03317,CAPP04787,CAPP06542,CAPP04974,CAPP03874,CAPP18115,CAPP06000,CAPP05954,CAPP01664,CAPP15801,CAPP09228…	60
GO:0001071	nucleic acid binding transcription factor activity	MF	7.25e-06	0.000117488	60	321	1286	11849	Over	2	CAPP13061,CAPP18193,CAPP16260,CAPP06785,CAPP05912,CAPP02823,CAPP19315,CAPP09590,CAPP19918,CAPP04201,CAPP16762,CAPP05839,CAPP02603,CAPP03130,CAPP14918,CAPP11892,CAPP12641,CAPP02562,CAPP02833,CAPP04597,CAPP20808,CAPP06376,CAPP13958,CAPP05268,CAPP15835,CAPP02713,CAPP20148,CAPP01606,CAPP12226,CAPP03317,CAPP04787,CAPP06542,CAPP04974,CAPP03874,CAPP18115,CAPP06000,CAPP05954,CAPP01664,CAPP15801,CAPP09228…	60
GO:0004553	hydrolase activity, hydrolyzing O-glycosyl compounds	MF	6.62e-11	2.59e-09	57	236	1286	11849	Over	5	CAPP20552,CAPP11573,CAPP15018,CAPP05966,CAPP15736,CAPP08581,CAPP19851,CAPP11196,CAPP07607,CAPP17913,CAPP13557,CAPP04888,CAPP05767,CAPP17188,CAPP09558,CAPP05063,CAPP04498,CAPP15612,CAPP08232,CAPP20797,CAPP18997,CAPP04153,CAPP20066,CAPP20857,CAPP03589,CAPP15170,CAPP09866,CAPP16009,CAPP10116,CAPP13537,CAPP04105,CAPP04053,CAPP04402,CAPP04363,CAPP12066,CAPP11934,CAPP15433,CAPP10478,CAPP12484,CAPP14347…	57
GO:0020037	heme binding	MF	1.07e-13	5.04e-12	55	202	1286	11849	Over	5	CAPP00880,CAPP14206,CAPP16117,CAPP00881,CAPP14205,CAPP09811,CAPP05457,CAPP03131,CAPP11968,CAPP01995,CAPP00948,CAPP05617,CAPP04864,CAPP19742,CAPP09586,CAPP14572,CAPP07051,CAPP17318,CAPP19062,CAPP01825,CAPP13186,CAPP13131,CAPP01996,CAPP07555,CAPP10396,CAPP16307,CAPP03448,CAPP00734,CAPP12122,CAPP03528,CAPP10627,CAPP19432,CAPP04203,CAPP20712,CAPP04409,CAPP13609,CAPP02606,CAPP03471,CAPP17070,CAPP10283…	55
GO:0046906	tetrapyrrole binding	MF	9.43e-13	4.12e-11	55	209	1286	11849	Over	4	CAPP00880,CAPP14206,CAPP16117,CAPP00881,CAPP14205,CAPP09811,CAPP05457,CAPP03131,CAPP11968,CAPP01995,CAPP00948,CAPP05617,CAPP04864,CAPP19742,CAPP09586,CAPP14572,CAPP07051,CAPP17318,CAPP19062,CAPP01825,CAPP13186,CAPP13131,CAPP01996,CAPP07555,CAPP10396,CAPP16307,CAPP03448,CAPP00734,CAPP12122,CAPP03528,CAPP10627,CAPP19432,CAPP04203,CAPP20712,CAPP04409,CAPP13609,CAPP02606,CAPP03471,CAPP17070,CAPP10283…	55
GO:0008233	peptidase activity	MF	0.00624953	0.0451797	48	303	1286	11849	Over	4	CAPP14802,CAPP07115,CAPP07116,CAPP06654,CAPP04705,CAPP12146,CAPP13247,CAPP11489,CAPP13812,CAPP08665,CAPP10942,CAPP13256,CAPP00032,CAPP07288,CAPP07289,CAPP14618,CAPP01248,CAPP11490,CAPP12653,CAPP06103,CAPP10962,CAPP20334,CAPP20457,CAPP11722,CAPP10961,CAPP01876,CAPP13248,CAPP19476,CAPP11463,CAPP00275,CAPP17294,CAPP12570,CAPP19868,CAPP20458,CAPP15045,CAPP05464,CAPP14644,CAPP03802,CAPP18749,CAPP09230…	48
GO:0070011	peptidase activity, acting on L-amino acid peptides	MF	0.00376029	0.0308667	47	289	1286	11849	Over	5	CAPP14802,CAPP07115,CAPP07116,CAPP06654,CAPP04705,CAPP12146,CAPP13247,CAPP11489,CAPP13812,CAPP08665,CAPP10942,CAPP13256,CAPP00032,CAPP07288,CAPP07289,CAPP14618,CAPP01248,CAPP11490,CAPP12653,CAPP06103,CAPP10962,CAPP20334,CAPP20457,CAPP11722,CAPP10961,CAPP01876,CAPP13248,CAPP19476,CAPP11463,CAPP00275,CAPP17294,CAPP12570,CAPP19868,CAPP20458,CAPP15045,CAPP05464,CAPP14644,CAPP03802,CAPP18749,CAPP09230…	47
GO:0006950	response to stress	BP	3.32e-05	0.000489267	45	231	1286	11849	Over	3	CAPP00880,CAPP16117,CAPP14781,CAPP00881,CAPP00841,CAPP03131,CAPP13321,CAPP14247,CAPP00007,CAPP19742,CAPP09586,CAPP14572,CAPP07051,CAPP19062,CAPP01825,CAPP15484,CAPP07555,CAPP03448,CAPP00646,CAPP00734,CAPP12122,CAPP18729,CAPP15486,CAPP15827,CAPP10627,CAPP12219,CAPP19432,CAPP08683,CAPP08168,CAPP04409,CAPP15485,CAPP03471,CAPP14292,CAPP00541,CAPP17976,CAPP15721,CAPP18955,CAPP15184,CAPP17582,CAPP02720…	45
GO:0016705	oxidoreductase activity, acting on paired donors, with incorporation or reduction of molecular oxygen	MF	9.22e-08	2.18e-06	43	185	1286	11849	Over	4	CAPP19566,CAPP14206,CAPP14205,CAPP09811,CAPP05457,CAPP08081,CAPP11968,CAPP01995,CAPP00948,CAPP01302,CAPP04864,CAPP17318,CAPP13186,CAPP13131,CAPP01996,CAPP10396,CAPP16307,CAPP03284,CAPP03528,CAPP05401,CAPP04203,CAPP20712,CAPP13609,CAPP02606,CAPP17070,CAPP10283,CAPP02320,CAPP17071,CAPP03132,CAPP04327,CAPP10171,CAPP10342,CAPP19200,CAPP01019,CAPP09561,CAPP11226,CAPP20440,CAPP07135,CAPP17178,CAPP02487…	43
GO:0006629	lipid metabolic process	BP	0.00197163	0.0179024	42	245	1286	11849	Over	4	CAPP19566,CAPP09314,CAPP03508,CAPP18038,CAPP16282,CAPP14746,CAPP04961,CAPP08081,CAPP19252,CAPP14742,CAPP07601,CAPP00064,CAPP18276,CAPP14562,CAPP05333,CAPP07257,CAPP18576,CAPP01701,CAPP03312,CAPP12461,CAPP05095,CAPP05442,CAPP14529,CAPP12463,CAPP05902,CAPP09493,CAPP18910,CAPP16281,CAPP00621,CAPP18305,CAPP11455,CAPP14747,CAPP08720,CAPP19200,CAPP19291,CAPP18951,CAPP08651,CAPP10295,CAPP09274,CAPP14743…	42
GO:0005506	iron ion binding	MF	9.15e-07	1.76e-05	42	190	1286	11849	Over	7	CAPP14206,CAPP14205,CAPP09811,CAPP05457,CAPP11968,CAPP01995,CAPP00948,CAPP04864,CAPP11791,CAPP17318,CAPP13186,CAPP13131,CAPP01996,CAPP10396,CAPP00064,CAPP16307,CAPP03528,CAPP07257,CAPP04203,CAPP20712,CAPP13609,CAPP02606,CAPP17070,CAPP10283,CAPP05975,CAPP02320,CAPP10222,CAPP17071,CAPP18910,CAPP03132,CAPP18305,CAPP04327,CAPP10171,CAPP10342,CAPP01019,CAPP11226,CAPP20440,CAPP07135,CAPP17178,CAPP02487…	42
GO:0048037	cofactor binding	MF	0.00752438	0.0482496	37	223	1286	11849	Over	3	CAPP12827,CAPP05642,CAPP04746,CAPP18700,CAPP13967,CAPP12930,CAPP17514,CAPP01302,CAPP18699,CAPP06363,CAPP08332,CAPP04747,CAPP01078,CAPP10195,CAPP17307,CAPP00769,CAPP14494,CAPP03284,CAPP11101,CAPP05401,CAPP02039,CAPP17922,CAPP15638,CAPP05432,CAPP15507,CAPP06640,CAPP16063,CAPP16364,CAPP12786,CAPP17580,CAPP05128,CAPP09561,CAPP18635,CAPP04554,CAPP11451,CAPP19602,CAPP02099	37
GO:0019752	carboxylic acid metabolic process	BP	0.00403195	0.0326876	36	209	1286	11849	Over	6	CAPP14746,CAPP08081,CAPP18495,CAPP11526,CAPP09530,CAPP19252,CAPP03293,CAPP20697,CAPP19554,CAPP17307,CAPP12181,CAPP14770,CAPP12777,CAPP12461,CAPP08917,CAPP06105,CAPP05095,CAPP01345,CAPP00661,CAPP06476,CAPP08558,CAPP12563,CAPP07819,CAPP06911,CAPP09843,CAPP16364,CAPP12786,CAPP07831,CAPP14747,CAPP01855,CAPP07569,CAPP19200,CAPP08651,CAPP07015,CAPP10556,CAPP17213	36
GO:0043436	oxoacid metabolic process	BP	0.00538495	0.04021	36	212	1286	11849	Over	5	CAPP14746,CAPP08081,CAPP18495,CAPP11526,CAPP09530,CAPP19252,CAPP03293,CAPP20697,CAPP19554,CAPP17307,CAPP12181,CAPP14770,CAPP12777,CAPP12461,CAPP08917,CAPP06105,CAPP05095,CAPP01345,CAPP00661,CAPP06476,CAPP08558,CAPP12563,CAPP07819,CAPP06911,CAPP09843,CAPP16364,CAPP12786,CAPP07831,CAPP14747,CAPP01855,CAPP07569,CAPP19200,CAPP08651,CAPP07015,CAPP10556,CAPP17213	36
GO:0006082	organic acid metabolic process	BP	0.00591404	0.0433376	36	213	1286	11849	Over	4	CAPP14746,CAPP08081,CAPP18495,CAPP11526,CAPP09530,CAPP19252,CAPP03293,CAPP20697,CAPP19554,CAPP17307,CAPP12181,CAPP14770,CAPP12777,CAPP12461,CAPP08917,CAPP06105,CAPP05095,CAPP01345,CAPP00661,CAPP06476,CAPP08558,CAPP12563,CAPP07819,CAPP06911,CAPP09843,CAPP16364,CAPP12786,CAPP07831,CAPP14747,CAPP01855,CAPP07569,CAPP19200,CAPP08651,CAPP07015,CAPP10556,CAPP17213	36
GO:0004175	endopeptidase activity	MF	0.000484235	0.00528467	33	170	1286	11849	Over	6	CAPP14802,CAPP07115,CAPP07116,CAPP04705,CAPP11489,CAPP13812,CAPP10942,CAPP07288,CAPP07289,CAPP11490,CAPP12653,CAPP06103,CAPP10962,CAPP20334,CAPP20457,CAPP11722,CAPP10961,CAPP01876,CAPP19476,CAPP11463,CAPP00275,CAPP17294,CAPP12570,CAPP19868,CAPP20458,CAPP15045,CAPP05464,CAPP03802,CAPP18749,CAPP13240,CAPP12939,CAPP20321,CAPP08547	33
GO:0008236	serine-type peptidase activity	MF	2.65e-06	4.58e-05	31	129	1286	11849	Over	5	CAPP14802,CAPP04705,CAPP12146,CAPP11489,CAPP13812,CAPP00032,CAPP11490,CAPP12653,CAPP06103,CAPP20334,CAPP20457,CAPP11722,CAPP01876,CAPP19476,CAPP11463,CAPP00275,CAPP17294,CAPP12570,CAPP19868,CAPP20458,CAPP15045,CAPP05464,CAPP14644,CAPP03802,CAPP18749,CAPP09230,CAPP13240,CAPP18524,CAPP12939,CAPP20321,CAPP11090	31
GO:0017171	serine hydrolase activity	MF	2.65e-06	4.58e-05	31	129	1286	11849	Over	4	CAPP14802,CAPP04705,CAPP12146,CAPP11489,CAPP13812,CAPP00032,CAPP11490,CAPP12653,CAPP06103,CAPP20334,CAPP20457,CAPP11722,CAPP01876,CAPP19476,CAPP11463,CAPP00275,CAPP17294,CAPP12570,CAPP19868,CAPP20458,CAPP15045,CAPP05464,CAPP14644,CAPP03802,CAPP18749,CAPP09230,CAPP13240,CAPP18524,CAPP12939,CAPP20321,CAPP11090	31
GO:0004252	serine-type endopeptidase activity	MF	1.8e-08	5.99e-07	25	81	1286	11849	Over	6	CAPP14802,CAPP04705,CAPP11489,CAPP13812,CAPP11490,CAPP12653,CAPP06103,CAPP20334,CAPP20457,CAPP11722,CAPP01876,CAPP19476,CAPP11463,CAPP00275,CAPP17294,CAPP12570,CAPP19868,CAPP20458,CAPP15045,CAPP05464,CAPP03802,CAPP18749,CAPP13240,CAPP12939,CAPP20321	25
GO:0004601	peroxidase activity	MF	5.97e-10	2.26e-08	20	52	1286	11849	Over	3	CAPP00880,CAPP16117,CAPP00881,CAPP03131,CAPP19742,CAPP09586,CAPP14572,CAPP07051,CAPP19062,CAPP01825,CAPP07555,CAPP03448,CAPP00734,CAPP12122,CAPP10627,CAPP19432,CAPP04409,CAPP03471,CAPP02339,CAPP17976	20
GO:0016684	oxidoreductase activity, acting on peroxide as acceptor	MF	1.17e-09	4.27e-08	20	53	1286	11849	Over	4	CAPP00880,CAPP16117,CAPP00881,CAPP03131,CAPP19742,CAPP09586,CAPP14572,CAPP07051,CAPP19062,CAPP01825,CAPP07555,CAPP03448,CAPP00734,CAPP12122,CAPP10627,CAPP19432,CAPP04409,CAPP03471,CAPP02339,CAPP17976	20
GO:0016209	antioxidant activity	MF	2.3e-08	7.45e-07	20	58	1286	11849	Over	2	CAPP00880,CAPP16117,CAPP00881,CAPP03131,CAPP19742,CAPP09586,CAPP14572,CAPP07051,CAPP19062,CAPP01825,CAPP07555,CAPP03448,CAPP00734,CAPP12122,CAPP10627,CAPP19432,CAPP04409,CAPP03471,CAPP02339,CAPP17976	20
GO:0006979	response to oxidative stress	BP	1.31e-09	4.63e-08	19	49	1286	11849	Over	4	CAPP00880,CAPP16117,CAPP00881,CAPP03131,CAPP19742,CAPP09586,CAPP14572,CAPP07051,CAPP19062,CAPP01825,CAPP07555,CAPP03448,CAPP00734,CAPP12122,CAPP10627,CAPP19432,CAPP04409,CAPP03471,CAPP17976	19
GO:0008092	cytoskeletal protein binding	MF	0.00172753	0.0160717	19	87	1286	11849	Over	4	CAPP12328,CAPP01467,CAPP19029,CAPP20683,CAPP10789,CAPP11107,CAPP18896,CAPP03608,CAPP14273,CAPP20377,CAPP13078,CAPP02274,CAPP20954,CAPP18466,CAPP08075,CAPP09599,CAPP05452,CAPP15434,CAPP05147	19
GO:0008017	microtubule binding	MF	6.74e-08	1.82e-06	18	51	1286	11849	Over	6	CAPP12328,CAPP01467,CAPP19029,CAPP20683,CAPP10789,CAPP11107,CAPP18896,CAPP03608,CAPP14273,CAPP20377,CAPP13078,CAPP02274,CAPP20954,CAPP18466,CAPP08075,CAPP09599,CAPP05452,CAPP15434	18
GO:0015631	tubulin binding	MF	2.12e-06	3.82e-05	18	58	1286	11849	Over	5	CAPP12328,CAPP01467,CAPP19029,CAPP20683,CAPP10789,CAPP11107,CAPP18896,CAPP03608,CAPP14273,CAPP20377,CAPP13078,CAPP02274,CAPP20954,CAPP18466,CAPP08075,CAPP09599,CAPP05452,CAPP15434	18
GO:0007017	microtubule-based process	BP	0.00232164	0.0209132	16	70	1286	11849	Over	3	CAPP01467,CAPP19029,CAPP10789,CAPP18896,CAPP03608,CAPP14273,CAPP20377,CAPP13078,CAPP20422,CAPP02274,CAPP20954,CAPP18466,CAPP08075,CAPP09599,CAPP05452,CAPP15434	16
GO:0071554	cell wall organization or biogenesis	BP	0.00511092	0.0392368	16	74	1286	11849	Over	3	CAPP13557,CAPP09051,CAPP15612,CAPP20352,CAPP06186,CAPP08632,CAPP08575,CAPP08630,CAPP15433,CAPP12775,CAPP08633,CAPP01059,CAPP10995,CAPP02907,CAPP03664,CAPP08282	16
GO:0007018	microtubule-based movement	BP	1.81e-05	0.000278053	15	42	1286	11849	Over	4	CAPP01467,CAPP19029,CAPP10789,CAPP18896,CAPP03608,CAPP14273,CAPP20377,CAPP13078,CAPP02274,CAPP20954,CAPP18466,CAPP08075,CAPP09599,CAPP05452,CAPP15434	15
GO:0006928	movement of cell or subcellular component	BP	1.81e-05	0.000278053	15	42	1286	11849	Over	4	CAPP01467,CAPP19029,CAPP10789,CAPP18896,CAPP03608,CAPP14273,CAPP20377,CAPP13078,CAPP02274,CAPP20954,CAPP18466,CAPP08075,CAPP09599,CAPP05452,CAPP15434	15
GO:0003777	microtubule motor activity	MF	1.81e-05	0.000278053	15	42	1286	11849	Over	9	CAPP01467,CAPP19029,CAPP10789,CAPP18896,CAPP03608,CAPP14273,CAPP20377,CAPP13078,CAPP02274,CAPP20954,CAPP18466,CAPP08075,CAPP09599,CAPP05452,CAPP15434	15
GO:0003774	motor activity	MF	5.24e-05	0.000763077	15	51	1286	11849	Over	8	CAPP01467,CAPP19029,CAPP10789,CAPP18896,CAPP03608,CAPP14273,CAPP20377,CAPP13078,CAPP02274,CAPP20954,CAPP18466,CAPP08075,CAPP09599,CAPP05452,CAPP15434	15
GO:0006952	defense response	BP	4.72e-07	9.56e-06	14	29	1286	11849	Over	4	CAPP14781,CAPP00841,CAPP14247,CAPP00007,CAPP15484,CAPP00646,CAPP18729,CAPP15486,CAPP12219,CAPP08168,CAPP15485,CAPP14292,CAPP02720,CAPP00006	14
GO:0008652	cellular amino acid biosynthetic process	BP	0.00565502	0.0419506	12	50	1286	11849	Over	5	CAPP11526,CAPP03293,CAPP12181,CAPP14770,CAPP08917,CAPP06105,CAPP00661,CAPP06476,CAPP12563,CAPP07819,CAPP07015,CAPP10556	12
GO:0016835	carbon-oxygen lyase activity	MF	0.00511634	0.0392368	11	43	1286	11849	Over	4	CAPP20270,CAPP00506,CAPP20271,CAPP14926,CAPP20269,CAPP14927,CAPP14770,CAPP08917,CAPP20916,CAPP07015,CAPP10556	11
GO:0008171	O-methyltransferase activity	MF	0.000226866	0.00265456	10	26	1286	11849	Over	6	CAPP06033,CAPP06032,CAPP12145,CAPP06524,CAPP16938,CAPP20807,CAPP16415,CAPP06696,CAPP06686,CAPP06688	10
GO:0005507	copper ion binding	MF	0.00315933	0.0269578	10	35	1286	11849	Over	7	CAPP16090,CAPP05642,CAPP02438,CAPP16427,CAPP07150,CAPP02039,CAPP05432,CAPP05835,CAPP15258,CAPP00273	10
GO:0009607	response to biotic stimulus	BP	0.000303242	0.0034418	8	18	1286	11849	Over	3	CAPP14247,CAPP00007,CAPP15484,CAPP00646,CAPP18729,CAPP15486,CAPP15485,CAPP00006	8
GO:0009308	amine metabolic process	BP	0.00104702	0.0105165	8	21	1286	11849	Over	5	CAPP05642,CAPP19554,CAPP17791,CAPP10782,CAPP02039,CAPP05432,CAPP16063,CAPP02099	8
GO:0009072	aromatic amino acid family metabolic process	BP	0.00375013	0.0308667	8	25	1286	11849	Over	5	CAPP14770,CAPP08917,CAPP06105,CAPP00661,CAPP06476,CAPP07015,CAPP10556,CAPP17213	8
GO:0009073	aromatic amino acid family biosynthetic process	BP	0.00270759	0.0236393	7	19	1286	11849	Over	6	CAPP14770,CAPP08917,CAPP06105,CAPP00661,CAPP06476,CAPP07015,CAPP10556	7
GO:0016838	carbon-oxygen lyase activity, acting on phosphates	MF	0.00378016	0.0308667	7	20	1286	11849	Over	5	CAPP20270,CAPP20271,CAPP14926,CAPP20269,CAPP14927,CAPP14770,CAPP20916	7
GO:0006270	DNA replication initiation	BP	0.000836725	0.00887554	6	12	1286	11849	Over	6	CAPP11011,CAPP18684,CAPP18381,CAPP05779,CAPP01212,CAPP01215	6
GO:0006032	chitin catabolic process	BP	0.00674793	0.0455887	4	8	1286	11849	Over	7	CAPP13557,CAPP15612,CAPP15433,CAPP01059	4
GO:0016998	cell wall macromolecule catabolic process	BP	0.00674793	0.0455887	4	8	1286	11849	Over	5	CAPP13557,CAPP15612,CAPP15433,CAPP01059	4
GO:0006022	aminoglycan metabolic process	BP	0.00674793	0.0455887	4	8	1286	11849	Over	5	CAPP13557,CAPP15612,CAPP15433,CAPP01059	4
GO:0006026	aminoglycan catabolic process	BP	0.00674793	0.0455887	4	8	1286	11849	Over	6	CAPP13557,CAPP15612,CAPP15433,CAPP01059	4
GO:0006030	chitin metabolic process	BP	0.00674793	0.0455887	4	8	1286	11849	Over	6	CAPP13557,CAPP15612,CAPP15433,CAPP01059	4
GO:0006040	amino sugar metabolic process	BP	0.00674793	0.0455887	4	8	1286	11849	Over	5	CAPP13557,CAPP15612,CAPP15433,CAPP01059	4
GO:0046348	amino sugar catabolic process	BP	0.00674793	0.0455887	4	8	1286	11849	Over	6	CAPP13557,CAPP15612,CAPP15433,CAPP01059	4
GO:1901071	glucosamine-containing compound metabolic process	BP	0.00674793	0.0455887	4	8	1286	11849	Over	6	CAPP13557,CAPP15612,CAPP15433,CAPP01059	4
GO:1901072	glucosamine-containing compound catabolic process	BP	0.00674793	0.0455887	4	8	1286	11849	Over	7	CAPP13557,CAPP15612,CAPP15433,CAPP01059	4
GO:0044036	cell wall macromolecule metabolic process	BP	0.00674793	0.0455887	4	8	1286	11849	Over	4	CAPP13557,CAPP15612,CAPP15433,CAPP01059	4
GO:0004097	catechol oxidase activity	MF	0.000138175	0.00172339	4	4	1286	11849	Over	6	CAPP09331,CAPP05894,CAPP09330,CAPP01684	4
GO:0016682	oxidoreductase activity, acting on diphenols and related substances as donors, oxygen as acceptor	MF	0.00368964	0.0307922	4	7	1286	11849	Over	5	CAPP09331,CAPP05894,CAPP09330,CAPP01684	4
GO:0004568	chitinase activity	MF	0.00674793	0.0455887	4	8	1286	11849	Over	6	CAPP13557,CAPP15612,CAPP15433,CAPP01059	4
GO:0015696	ammonium transport	BP	0.00127578	0.0124828	3	3	1286	11849	Over	6	CAPP04495,CAPP05224,CAPP12864	3
GO:0006555	methionine metabolic process	BP	0.00468857	0.0367002	3	4	1286	11849	Over	6	CAPP03293,CAPP12181,CAPP06911	3
GO:0008519	ammonium transmembrane transporter activity	MF	0.00127578	0.0124828	3	3	1286	11849	Over	7	CAPP04495,CAPP05224,CAPP12864	3
GO:0004563	beta-N-acetylhexosaminidase activity	MF	0.00468857	0.0367002	3	4	1286	11849	Over	7	CAPP13537,CAPP04363,CAPP13360	3
GO:0015929	hexosaminidase activity	MF	0.00468857	0.0367002	3	4	1286	11849	Over	6	CAPP13537,CAPP04363,CAPP13360	3

## Sheet: down genes pseudobulb vs leaf
GO enrichment analysis of down-regulated DEGs between pseudobulb and leaf
GO_ID	GO_Term	GO_Class	Pvalue	AdjustedPv	size
GO:0008150	biological_process	BP	0.000118684	0.00105639	558
GO:0008152	metabolic process	BP	0.00103145	0.00686846	455
GO:0044699	single-organism process	BP	3.59e-16	2.15e-14	213
GO:0005575	cellular_component	CC	0.000148712	0.0012813	212
GO:0044710	single-organism metabolic process	BP	4.21e-17	4.12e-15	167
GO:0009058	biosynthetic process	BP	1.28e-06	1.62e-05	153
GO:0044249	cellular biosynthetic process	BP	5.2e-06	5.89e-05	141
GO:1901576	organic substance biosynthetic process	BP	1.93e-05	0.000205838	141
GO:0005623	cell	CC	3.49e-05	0.000341747	135
GO:0044464	cell part	CC	3.49e-05	0.000341747	135
GO:0005622	intracellular	CC	1.71e-05	0.000183641	130
GO:0016020	membrane	CC	4.76e-07	6.26e-06	129
GO:0044271	cellular nitrogen compound biosynthetic process	BP	2.32e-08	3.33e-07	125
GO:0044424	intracellular part	CC	0.000174008	0.00148735	118
GO:0010467	gene expression	BP	7.81e-05	0.000731827	117
GO:0055114	oxidation-reduction process	BP	1e-18	1.35e-16	112
GO:0016491	oxidoreductase activity	MF	4.95e-16	2.81e-14	111
GO:0009059	macromolecule biosynthetic process	BP	0.000861754	0.00591152	109
GO:0034645	cellular macromolecule biosynthetic process	BP	0.000861754	0.00591152	109
GO:0044763	single-organism cellular process	BP	2.12e-09	3.56e-08	105
GO:1901564	organonitrogen compound metabolic process	BP	1.77e-15	7.61e-14	96
GO:0044425	membrane part	CC	1.91e-11	3.82e-10	95
GO:0032991	macromolecular complex	CC	1.39e-08	2.07e-07	91
GO:0005737	cytoplasm	CC	0.000912653	0.0061433	61
GO:0044444	cytoplasmic part	CC	0.000585912	0.0042637	54
GO:0015979	photosynthesis	BP	1.71e-37	1.84e-34	47
GO:0043234	protein complex	CC	1.39e-06	1.74e-05	46
GO:0005198	structural molecule activity	MF	2.65e-07	3.57e-06	45
GO:0043228	non-membrane-bounded organelle	CC	0.00338174	0.0188712	45
GO:0043232	intracellular non-membrane-bounded organelle	CC	0.00338174	0.0188712	45
GO:0003735	structural constituent of ribosome	MF	1.16e-08	1.81e-07	44
GO:0098796	membrane protein complex	CC	2.27e-24	4.07e-22	44
GO:0005840	ribosome	CC	2.93e-08	4.1e-07	43
GO:0046906	tetrapyrrole binding	MF	5.35e-07	6.94e-06	33
GO:0005506	iron ion binding	MF	9.82e-05	0.000911283	27
GO:0020037	heme binding	MF	0.000387501	0.00300243	27
GO:0048037	cofactor binding	MF	0.00274478	0.0161537	27
GO:1902578	single-organism localization	BP	0.00213816	0.0127933	27
GO:0009055	electron carrier activity	MF	2.96e-11	5.79e-10	25
GO:0043436	oxoacid metabolic process	BP	0.00635564	0.0329088	25
GO:0005509	calcium ion binding	MF	0.00581361	0.0305427	21
GO:0045454	cell redox homeostasis	BP	1.46e-06	1.8e-05	20
GO:0016655	oxidoreductase activity, acting on NAD(P)H, quinone or similar compound as acceptor	MF	2.65e-17	2.86e-15	19
GO:0016651	oxidoreductase activity, acting on NAD(P)H	MF	6.47e-13	1.52e-11	19
GO:0008137	NADH dehydrogenase (ubiquinone) activity	MF	9.64e-16	4.51e-14	17
GO:0003954	NADH dehydrogenase activity	MF	9.64e-16	4.51e-14	17
GO:0050136	NADH dehydrogenase (quinone) activity	MF	9.64e-16	4.51e-14	17
GO:0051536	iron-sulfur cluster binding	MF	2.46e-06	2.88e-05	14
GO:0051540	metal cluster binding	MF	2.46e-06	2.88e-05	14
GO:0015078	hydrogen ion transmembrane transporter activity	MF	0.00300578	0.0174407	12
GO:0006119	oxidative phosphorylation	BP	1.02e-11	2.2e-10	11
GO:1902600	hydrogen ion transmembrane transport	BP	0.000558494	0.00409183	11
GO:0016667	oxidoreductase activity, acting on a sulfur group of donors	MF	0.00218862	0.0129513	9
GO:0016875	ligase activity, forming carbon-oxygen bonds	MF	0.00307682	0.0174407	8
GO:0016876	ligase activity, forming aminoacyl-tRNA and related compounds	MF	0.00307682	0.0174407	8

## Sheet: up genes pseudobulb vs stem
GO enrichment analysis of up-regulated DEGs between pseudobulb and stem
GO_ID	GO_Term	GO_Class	Pvalue	AdjustedPv	size
GO:0008150	biological_process	BP	0.00010409	0.00152257	415
GO:0044699	single-organism process	BP	6.49e-07	1.73e-05	139
GO:0044710	single-organism metabolic process	BP	1.58e-07	4.63e-06	108
GO:0016491	oxidoreductase activity	MF	1.2e-15	8.39e-13	88
GO:0016020	membrane	CC	0.00115128	0.0108716	87
GO:0055114	oxidation-reduction process	BP	1.92e-14	1.43e-12	83
GO:0065007	biological regulation	BP	0.00149358	0.0139276	65
GO:0050794	regulation of cellular process	BP	0.000293207	0.00352795	64
GO:0050789	regulation of biological process	BP	0.000654699	0.00728963	64
GO:0006810	transport	BP	0.00540619	0.0403302	62
GO:0051234	establishment of localization	BP	0.00556638	0.0411141	62
GO:0051179	localization	BP	0.007002	0.0457255	62
GO:1901362	organic cyclic compound biosynthetic process	BP	0.00736561	0.0457255	58
GO:0019438	aromatic compound biosynthetic process	BP	0.00576446	0.041662	57
GO:0019219	regulation of nucleobase-containing compound metabolic process	BP	7.02e-07	1.81e-05	55
GO:0009889	regulation of biosynthetic process	BP	8.68e-07	1.96e-05	55
GO:0010556	regulation of macromolecule biosynthetic process	BP	8.68e-07	1.96e-05	55
GO:0031326	regulation of cellular biosynthetic process	BP	8.68e-07	1.96e-05	55
GO:2000112	regulation of cellular macromolecule biosynthetic process	BP	8.68e-07	1.96e-05	55
GO:0051171	regulation of nitrogen compound metabolic process	BP	9.31e-07	2.04e-05	55
GO:0080090	regulation of primary metabolic process	BP	1.97e-06	3.73e-05	55
GO:0031323	regulation of cellular metabolic process	BP	2.11e-06	3.75e-05	55
GO:0060255	regulation of macromolecule metabolic process	BP	4.3e-06	7.28e-05	55
GO:0019222	regulation of metabolic process	BP	5.19e-06	8.6e-05	55
GO:0006351	transcription, DNA-templated	BP	0.000191862	0.00260235	55
GO:0097659	nucleic acid-templated transcription	BP	0.000191862	0.00260235	55
GO:0032774	RNA biosynthetic process	BP	0.000230575	0.00296567	55
GO:0034654	nucleobase-containing compound biosynthetic process	BP	0.0033597	0.0278482	55
GO:0006355	regulation of transcription, DNA-templated	BP	1.43e-06	2.81e-05	54
GO:0051252	regulation of RNA metabolic process	BP	1.43e-06	2.81e-05	54
GO:1903506	regulation of nucleic acid-templated transcription	BP	1.43e-06	2.81e-05	54
GO:2001141	regulation of RNA biosynthetic process	BP	1.43e-06	2.81e-05	54
GO:0010468	regulation of gene expression	BP	4.16e-06	7.21e-05	54
GO:0055085	transmembrane transport	BP	1.38e-05	0.000213889	48
GO:0016021	integral component of membrane	CC	0.000723335	0.0078204	46
GO:0031224	intrinsic component of membrane	CC	0.000951057	0.00958768	46
GO:0050896	response to stimulus	BP	0.000854181	0.00883984	38
GO:0022857	transmembrane transporter activity	MF	0.00251292	0.0215476	36
GO:0005215	transporter activity	MF	0.00698863	0.0457255	36
GO:0020037	heme binding	MF	2.25e-15	8.39e-13	35
GO:0046906	tetrapyrrole binding	MF	1.55e-14	1.29e-12	35
GO:0003700	transcription factor activity, sequence-specific DNA binding	MF	6.36e-06	0.000100901	34
GO:0001071	nucleic acid binding transcription factor activity	MF	6.36e-06	0.000100901	34
GO:0005975	carbohydrate metabolic process	BP	0.00539262	0.0403302	31
GO:0016705	oxidoreductase activity, acting on paired donors, with incorporation or reduction of molecular oxygen	MF	4.93e-09	2.16e-07	27
GO:0005506	iron ion binding	MF	1.28e-08	4.76e-07	27
GO:0008233	peptidase activity	MF	0.00596405	0.0416907	26
GO:0016798	hydrolase activity, acting on glycosyl bonds	MF	0.000787263	0.00836801	25
GO:0070011	peptidase activity, acting on L-amino acid peptides	MF	0.00628582	0.0434187	25
GO:0006950	response to stress	BP	0.000283912	0.0034721	24
GO:0004553	hydrolase activity, hydrolyzing O-glycosyl compounds	MF	0.000437862	0.00518484	24
GO:0006979	response to oxidative stress	BP	0.000129586	0.00182398	10
GO:0004601	peroxidase activity	MF	0.000217842	0.00290197	10
GO:0016684	oxidoreductase activity, acting on peroxide as acceptor	MF	0.000256652	0.00323017	10
GO:0016209	antioxidant activity	MF	0.000548211	0.00629178	10
GO:0004252	serine-type endopeptidase activity	MF	0.00705013	0.0457255	10
GO:0016702	oxidoreductase activity, acting on single donors with incorporation of molecular oxygen, incorporation of two atoms of oxygen	MF	0.00597977	0.0416907	5
GO:0051213	dioxygenase activity	MF	0.00597977	0.0416907	5

## Sheet: down gens pseudobulb vs stem
GO enrichment analysis of down-regulated DEGs between pseudobulb and stem
GO_ID	GO_Term	GO_Class	Pvalue	AdjustedPv	size
GO:0008150	biological_process	BP	0.000905669	0.00940171	324
GO:0008152	metabolic process	BP	0.00544799	0.034425	264
GO:0005575	cellular_component	CC	2.02e-06	4e-05	138
GO:0044699	single-organism process	BP	0.000791384	0.00873528	101
GO:0005623	cell	CC	4.86e-10	1.41e-08	99
GO:0044464	cell part	CC	4.86e-10	1.41e-08	99
GO:0005622	intracellular	CC	3.66e-08	9.11e-07	90
GO:0009058	biosynthetic process	BP	0.000267588	0.00333338	88
GO:0044424	intracellular part	CC	2.59e-07	5.79e-06	83
GO:0016020	membrane	CC	6.31e-07	1.31e-05	82
GO:1901576	organic substance biosynthetic process	BP	0.000823506	0.00884444	82
GO:0044710	single-organism metabolic process	BP	8.83e-05	0.0014261	80
GO:0044249	cellular biosynthetic process	BP	0.00107995	0.0101392	80
GO:0044271	cellular nitrogen compound biosynthetic process	BP	0.000101514	0.00160946	70
GO:0010467	gene expression	BP	0.000703693	0.00829217	70
GO:0009059	macromolecule biosynthetic process	BP	0.00145808	0.012109	67
GO:0034645	cellular macromolecule biosynthetic process	BP	0.00145808	0.012109	67
GO:0046872	metal ion binding	MF	0.00488157	0.0315313	66
GO:0043169	cation binding	MF	0.00533393	0.0339502	66
GO:0032991	macromolecular complex	CC	6.1e-12	3.33e-10	66
GO:0044425	membrane part	CC	3.67e-10	1.19e-08	61
GO:0055114	oxidation-reduction process	BP	4.38e-06	8.3e-05	54
GO:0044763	single-organism cellular process	BP	0.00293104	0.0212989	52
GO:0016491	oxidoreductase activity	MF	0.00110462	0.0101392	49
GO:1901564	organonitrogen compound metabolic process	BP	0.000124633	0.00187379	45
GO:0015979	photosynthesis	BP	2.83e-39	2.47e-36	41
GO:0043234	protein complex	CC	1.01e-12	7.99e-11	39
GO:0009579	thylakoid	CC	7.26e-36	2.11e-33	37
GO:0044436	thylakoid part	CC	7.26e-36	2.11e-33	37
GO:1901566	organonitrogen compound biosynthetic process	BP	0.000642671	0.00767684	36
GO:0034357	photosynthetic membrane	CC	1.81e-33	3.95e-31	35
GO:0098796	membrane protein complex	CC	1.09e-30	1.58e-28	35
GO:0009521	photosystem	CC	1.99e-31	3.47e-29	33
GO:0044444	cytoplasmic part	CC	0.00264325	0.0198699	33
GO:0006518	peptide metabolic process	BP	0.00100663	0.00999366	27
GO:0043603	cellular amide metabolic process	BP	0.00186102	0.0147528	27
GO:0030529	intracellular ribonucleoprotein complex	CC	0.000119796	0.00183267	26
GO:1990904	ribonucleoprotein complex	CC	0.000119796	0.00183267	26
GO:0043043	peptide biosynthetic process	BP	0.00139705	0.0120617	26
GO:0043604	amide biosynthetic process	BP	0.00210521	0.0165382	26
GO:0005840	ribosome	CC	2.8e-05	0.000498538	25
GO:0003735	structural constituent of ribosome	MF	0.000132562	0.00188099	24
GO:0005198	structural molecule activity	MF	0.00111712	0.0101472	24
GO:0046906	tetrapyrrole binding	MF	2.76e-07	6.02e-06	23
GO:0016757	transferase activity, transferring glycosyl groups	MF	0.00743243	0.0429211	21
GO:0009523	photosystem II	CC	5.73e-16	5.55e-14	18
GO:0005509	calcium ion binding	MF	7.35e-05	0.00125058	17
GO:0020037	heme binding	MF	0.00172921	0.0139617	17
GO:0009055	electron carrier activity	MF	3.48e-06	6.73e-05	16
GO:0005506	iron ion binding	MF	0.00244819	0.0185637	16
GO:0019684	photosynthesis, light reaction	BP	2.17e-18	2.7e-16	15
GO:0042651	thylakoid membrane	CC	2.68e-14	2.34e-12	13
GO:1902494	catalytic complex	CC	0.00142994	0.0121059	13
GO:0009654	photosystem II oxygen evolving complex	CC	3.03e-12	1.89e-10	11
GO:1990204	oxidoreductase complex	CC	4.76e-10	1.41e-08	11
GO:0052689	carboxylic ester hydrolase activity	MF	0.000343356	0.00415842	9
GO:0004857	enzyme inhibitor activity	MF	0.00701512	0.0409359	8
GO:0004180	carboxypeptidase activity	MF	0.00871604	0.0471011	5
