# Supplementary material for: A draft genome of the medicinal plant Cremastra appendiculata (D. Don) provides insights into the colchicine biosynthetic pathway
Source: Commun Biol. 2022 Nov 25;5:1294. doi: 10.1038/s42003-022-04229-4 (PMC9700805; doi:10.1038/s42003-022-04229-4)
Supplement: Supplementary file 13 — Supplementary Data 11 [file 42003_2022_4229_MOESM13_ESM.xlsx]

## Sheet: up pseudobulb vs leaf
KEGG enrichment analysis of up-regulated genes between pseudobulb and leaf.
MapID	MapTitle	Pvalue	AdjustedPv	x	y	n	N	EnrichDirect	GeneIDs	Size
map01110	Biosynthesis of secondary metabolites	0.00263252	0.0155558	239	2130	950	9998	Over	CAPP15597 CAPP12528 CAPP00880 CAPP12827 CAPP12625 CAPP16117 CAPP03701 CAPP03508 CAPP15736 CAPP20476 CAPP16282 CAPP13232 CAPP13929 CAPP19851 CAPP05642 CAPP00881 CAPP03702 CAPP18800 CAPP01231 CAPP02159 CAPP17162 CAPP12145 CAPP09007 CAPP09749 CAPP14746 CAPP04961 CAPP05457 CAPP06253 CAPP03131 CAPP11968 CAPP01995 CAPP17188 CAPP12447 CAPP17514 CAPP12932 CAPP07157 CAPP09558 CAPP08039 CAPP00510 CAPP15675…	239
map04075	Plant hormone signal transduction	1.85e-16	4.81e-15	98	482	950	9998	Over	CAPP00252 CAPP12966 CAPP03125 CAPP09185 CAPP04059 CAPP16776 CAPP02294 CAPP08054 CAPP02194 CAPP07091 CAPP08053 CAPP20563 CAPP19697 CAPP09587 CAPP12903 CAPP17870 CAPP10641 CAPP05003 CAPP12622 CAPP15484 CAPP05630 CAPP17032 CAPP01098 CAPP03253 CAPP00646 CAPP05489 CAPP18590 CAPP02058 CAPP02833 CAPP11632 CAPP11896 CAPP15464 CAPP18729 CAPP15486 CAPP12199 CAPP09999 CAPP19588 CAPP20522 CAPP09043 CAPP02081…	98
map04016	MAPK signaling pathway - plant	1.81e-21	5.88e-20	88	368	950	9998	Over	CAPP00252 CAPP06191 CAPP06203 CAPP06785 CAPP12966 CAPP09185 CAPP16776 CAPP07091 CAPP08053 CAPP15612 CAPP11705 CAPP14867 CAPP03813 CAPP20563 CAPP18834 CAPP12903 CAPP17870 CAPP10641 CAPP04709 CAPP01825 CAPP12622 CAPP15484 CAPP02858 CAPP03065 CAPP12034 CAPP20557 CAPP12641 CAPP03253 CAPP00646 CAPP14888 CAPP18590 CAPP02058 CAPP11158 CAPP19191 CAPP18729 CAPP15486 CAPP05926 CAPP11101 CAPP13531 CAPP09043…	88
map00940	Phenylpropanoid biosynthesis	0.0030597	0.0165734	72	545	950	9998	Over	CAPP12528 CAPP00880 CAPP16117 CAPP15736 CAPP13232 CAPP19851 CAPP00881 CAPP12145 CAPP09007 CAPP03131 CAPP17188 CAPP08232 CAPP17438 CAPP20797 CAPP03194 CAPP06687 CAPP19742 CAPP09586 CAPP14572 CAPP04153 CAPP10641 CAPP07051 CAPP19062 CAPP10338 CAPP07555 CAPP03448 CAPP16938 CAPP13158 CAPP02019 CAPP04599 CAPP00734 CAPP12122 CAPP10116 CAPP04105 CAPP09525 CAPP20245 CAPP10627 CAPP19432 CAPP12066 CAPP02902…	72
map03018	RNA degradation	6.73e-09	8.75e-08	65	350	950	9998	Over	CAPP14701 CAPP14802 CAPP04705 CAPP11489 CAPP13812 CAPP01231 CAPP11490 CAPP12653 CAPP12600 CAPP06103 CAPP03090 CAPP20334 CAPP20457 CAPP11722 CAPP01876 CAPP19476 CAPP15083 CAPP11463 CAPP00275 CAPP03248 CAPP01229 CAPP19264 CAPP17294 CAPP12570 CAPP19868 CAPP00008 CAPP15977 CAPP09924 CAPP20458 CAPP15045 CAPP05464 CAPP14649 CAPP01230 CAPP03802 CAPP18749 CAPP19926 CAPP09143 CAPP13240 CAPP02091 CAPP04578…	65
map03008	Ribosome biogenesis in eukaryotes	0.00142979	0.00935333	29	172	950	9998	Over	CAPP14802 CAPP04705 CAPP11489 CAPP13812 CAPP01977 CAPP11490 CAPP12653 CAPP06103 CAPP20334 CAPP20457 CAPP11722 CAPP01876 CAPP19476 CAPP11463 CAPP20732 CAPP00275 CAPP17294 CAPP12570 CAPP19868 CAPP20458 CAPP15045 CAPP05464 CAPP03802 CAPP18749 CAPP13240 CAPP12939 CAPP20321 CAPP05289 CAPP01567	29
map00460	Cyanoamino acid metabolism	8.44e-08	9.98e-07	27	108	950	9998	Over	CAPP15736 CAPP13232 CAPP19851 CAPP17188 CAPP08232 CAPP20797 CAPP04153 CAPP10641 CAPP10116 CAPP04105 CAPP12066 CAPP02902 CAPP04673 CAPP11000 CAPP01921 CAPP07890 CAPP14461 CAPP09226 CAPP16288 CAPP10512 CAPP17343 CAPP16377 CAPP04347 CAPP12701 CAPP19850 CAPP15019 CAPP13234	27
map00790	Folate biosynthesis	4.36e-10	6.3e-09	22	68	950	9998	Over	CAPP17793 CAPP20105 CAPP13280 CAPP19483 CAPP19484 CAPP13112 CAPP01279 CAPP18804 CAPP04294 CAPP20819 CAPP12500 CAPP04770 CAPP16459 CAPP03743 CAPP03741 CAPP12510 CAPP05750 CAPP17650 CAPP03238 CAPP04946 CAPP12495 CAPP09660	22
map00941	Flavonoid biosynthesis	0.000610977	0.00467218	20	100	950	9998	Over	CAPP20476 CAPP15675 CAPP01883 CAPP16005 CAPP19631 CAPP01880 CAPP16007 CAPP07689 CAPP16938 CAPP14494 CAPP18064 CAPP03528 CAPP20015 CAPP16003 CAPP18063 CAPP10205 CAPP01882 CAPP17082 CAPP20440 CAPP13920	20
map00350	Tyrosine metabolism	2.32e-05	0.000215342	18	73	950	9998	Over	CAPP05642 CAPP18800 CAPP06363 CAPP02166 CAPP09331 CAPP17307 CAPP17686 CAPP07074 CAPP02039 CAPP05894 CAPP09330 CAPP20827 CAPP05432 CAPP01684 CAPP16364 CAPP12786 CAPP04886 CAPP17213	18
map00360	Phenylalanine metabolism	0.00496543	0.0248272	16	84	950	9998	Over	CAPP12528 CAPP05642 CAPP20540 CAPP03194 CAPP06363 CAPP10338 CAPP16938 CAPP02019 CAPP02039 CAPP19930 CAPP01280 CAPP05432 CAPP02848 CAPP16364 CAPP17355 CAPP07894	16
map00950	Isoquinoline alkaloid biosynthesis	0.000125555	0.00108814	14	49	950	9998	Over	CAPP05642 CAPP06363 CAPP09331 CAPP16938 CAPP17307 CAPP07074 CAPP02039 CAPP05894 CAPP09330 CAPP05432 CAPP01684 CAPP16364 CAPP12786 CAPP04886	14
map00531	Glycosaminoglycan degradation	0.00151092	0.00935333	14	64	950	9998	Over	CAPP07988 CAPP12552 CAPP08877 CAPP07989 CAPP00230 CAPP13537 CAPP12551 CAPP04363 CAPP12484 CAPP06341 CAPP10296 CAPP11639 CAPP13360 CAPP00050	14
map00960	Tropane, piperidine and pyridine alkaloid biosynthesis	0.00145769	0.00935333	11	42	950	9998	Over	CAPP03701 CAPP05642 CAPP03702 CAPP06253 CAPP12447 CAPP07157 CAPP06363 CAPP04781 CAPP02039 CAPP05432 CAPP16364	11
map01040	Biosynthesis of unsaturated fatty acids	0.00281387	0.0159045	10	39	950	9998	Over	CAPP19566 CAPP16282 CAPP08081 CAPP08332 CAPP18008 CAPP16281 CAPP19200 CAPP01318 CAPP18493 CAPP12187	10
map00514	O-Mannosyl glycan biosynthesis	0.00442977	0.0230348	9	35	950	9998	Over	CAPP10977 CAPP20435 CAPP04094 CAPP01208 CAPP12855 CAPP06149 CAPP15092 CAPP12927 CAPP02403	9
map00943	Isoflavonoid biosynthesis	0.00123802	0.00894127	7	19	950	9998	Over	CAPP09160 CAPP09157 CAPP09931 CAPP16000 CAPP15903 CAPP09158 CAPP16668	7
map00944	Flavone and flavonol biosynthesis	0.00665147	0.029095	6	19	950	9998	Over	CAPP09160 CAPP09157 CAPP15903 CAPP03528 CAPP09158 CAPP20440	6
map00603	Glycosphingolipid biosynthesis - globo series	0.0112878	0.0473361	6	21	950	9998	Over	CAPP11220 CAPP11367 CAPP13537 CAPP04363 CAPP10530 CAPP13360	6

## Sheet: down pseudobulb vs leaf
KEGG enrichment analysis of down-regulated genes between pseudobulb and leaf.
MapID	MapTitle	Pvalue	AdjustedPv	x	y	n	N	EnrichDirect	GeneIDs	Numbers
map00195	Photosynthesis	6.86e-38	8.44e-36	76	289	704	9998	Over	CAPP03347 CAPP12048 CAPP19310 CAPP16538 CAPP09416 CAPP00144 CAPP19287 CAPP03796 CAPP12658 CAPP10862 CAPP13844 CAPP00156 CAPP00765 CAPP18866 CAPP02656 CAPP07543 CAPP12831 CAPP03354 CAPP18863 CAPP00142 CAPP02100 CAPP00153 CAPP00149 CAPP12191 CAPP12837 CAPP16613 CAPP00140 CAPP07847 CAPP04023 CAPP07077 CAPP18862 CAPP05964 CAPP09420 CAPP15348 CAPP09407 CAPP19624 CAPP18859 CAPP09469 CAPP11003 CAPP03304…	76
map00190	Oxidative phosphorylation	1.01e-18	6.2e-17	49	219	704	9998	Over	CAPP19310 CAPP09433 CAPP19287 CAPP03796 CAPP04840 CAPP07543 CAPP03354 CAPP00149 CAPP18862 CAPP18859 CAPP18172 CAPP18733 CAPP04841 CAPP12645 CAPP00172 CAPP08863 CAPP19597 CAPP09446 CAPP13864 CAPP19606 CAPP19595 CAPP00170 CAPP09448 CAPP01552 CAPP18878 CAPP08862 CAPP13866 CAPP08865 CAPP09444 CAPP12647 CAPP19599 CAPP00174 CAPP02722 CAPP13862 CAPP08858 CAPP16638 CAPP16619 CAPP07163 CAPP08867 CAPP08866…	49
map00196	Photosynthesis - antenna proteins	1.24e-14	3.04e-13	13	14	704	9998	Over	CAPP07574 CAPP03884 CAPP20155 CAPP02193 CAPP15282 CAPP00449 CAPP14641 CAPP16491 CAPP04938 CAPP04503 CAPP08892 CAPP04019 CAPP05948	13
map00860	Porphyrin and chlorophyll metabolism	5.19e-11	1.06e-09	22	61	704	9998	Over	CAPP04244 CAPP03123 CAPP06743 CAPP04612 CAPP03513 CAPP19421 CAPP04840 CAPP01308 CAPP07236 CAPP05548 CAPP06490 CAPP05692 CAPP00894 CAPP04841 CAPP16106 CAPP02695 CAPP06573 CAPP12722 CAPP03268 CAPP14132 CAPP10628 CAPP11102	22
map03010	Ribosome	1.39e-06	1.71e-05	63	504	704	9998	Over	CAPP04406 CAPP08852 CAPP01951 CAPP12838 CAPP00141 CAPP10119 CAPP02141 CAPP09327 CAPP09954 CAPP18155 CAPP09409 CAPP15951 CAPP04852 CAPP16623 CAPP00148 CAPP18858 CAPP08188 CAPP16608 CAPP04431 CAPP16627 CAPP20936 CAPP19626 CAPP01186 CAPP13843 CAPP04443 CAPP05249 CAPP12834 CAPP14553 CAPP19342 CAPP15217 CAPP18864 CAPP10922 CAPP00154 CAPP03149 CAPP15540 CAPP09471 CAPP14859 CAPP07722 CAPP07158 CAPP06667…	63
map04712	Circadian rhythm - plant	5.18e-06	5.8e-05	25	148	704	9998	Over	CAPP15772 CAPP05010 CAPP14950 CAPP20844 CAPP05658 CAPP13111 CAPP00339 CAPP20178 CAPP10840 CAPP15423 CAPP02697 CAPP18440 CAPP07060 CAPP12049 CAPP05830 CAPP00702 CAPP14536 CAPP05248 CAPP07756 CAPP07503 CAPP02380 CAPP08415 CAPP15053 CAPP17846 CAPP17483	25
map00710	Carbon fixation in photosynthetic organisms	0.000361687	0.00317768	14	71	704	9998	Over	CAPP04412 CAPP18252 CAPP07287 CAPP11461 CAPP10294 CAPP05455 CAPP13497 CAPP09259 CAPP11977 CAPP03572 CAPP13643 CAPP00447 CAPP03254 CAPP04212	14
map00906	Carotenoid biosynthesis	0.0013404	0.00969818	11	55	704	9998	Over	CAPP03938 CAPP07160 CAPP18982 CAPP04512 CAPP08357 CAPP03309 CAPP01348 CAPP01670 CAPP14979 CAPP06734 CAPP12042	11
map00970	Aminoacyl-tRNA biosynthesis	0.00414815	0.0268538	16	111	704	9998	Over	CAPP09477 CAPP17577 CAPP07968 CAPP10161 CAPP00185 CAPP19408 CAPP01629 CAPP15289 CAPP04377 CAPP05663 CAPP01577 CAPP09977 CAPP01813 CAPP01316 CAPP06546 CAPP14153	16
map00740	Riboflavin metabolism	0.00664318	0.0371414	6	25	704	9998	Over	CAPP15275 CAPP19443 CAPP06609 CAPP14459 CAPP07534 CAPP08638	6
map00910	Nitrogen metabolism	0.00708845	0.0379078	7	33	704	9998	Over	CAPP00505 CAPP20315 CAPP00843 CAPP01380 CAPP08279 CAPP13647 CAPP20020	7
map00630	Glyoxylate and dicarboxylate metabolism	0.010049	0.0494413	12	80	704	9998	Over	CAPP01485 CAPP06764 CAPP17812 CAPP20902 CAPP13497 CAPP09204 CAPP13643 CAPP07954 CAPP15846 CAPP10414 CAPP03971 CAPP20020	12

## Sheet: up pseudobub vs stem
KEGG enrichment analysis of up-regulated genes between pseudobulb and stem.
MapID	MapTitle	Pvalue	AdjustedPv	x	y	n	N	EnrichDirect	GeneIDs	Size
map00790	Folate biosynthesis	4.93e-06	9.37e-05	13	68	428	9998	Over	CAPP18804 CAPP16459 CAPP01279 CAPP17793 CAPP04294 CAPP19484 CAPP13112 CAPP19483 CAPP05750 CAPP09660 CAPP20819 CAPP17650 CAPP03743	13
map02010	ABC transporters	8.34e-05	0.001189	18	169	428	9998	Over	CAPP12726 CAPP01299 CAPP01169 CAPP11343 CAPP09333 CAPP06115 CAPP10401 CAPP03844 CAPP12762 CAPP08233 CAPP11344 CAPP17170 CAPP09726 CAPP17021 CAPP03839 CAPP10534 CAPP17707 CAPP19740	18
map00960	Tropane, piperidine and pyridine alkaloid biosynthesis	0.000345595	0.00437754	8	42	428	9998	Over	CAPP03701 CAPP03702 CAPP06253 CAPP12447 CAPP05642 CAPP04781 CAPP07157 CAPP02039	8
map00515	Mannose type O-glycan biosynthesis	0.00141438	0.0146581	3	6	428	9998	Over	CAPP10977 CAPP06149 CAPP14046	3
map00350	Tyrosine metabolism	0.0037892	0.0359974	9	73	428	9998	Over	CAPP09331 CAPP18800 CAPP05642 CAPP17307 CAPP02039 CAPP20827 CAPP05894 CAPP04886 CAPP17213	9
map00601	Glycosphingolipid biosynthesis - lacto and neolacto series	0.00532957	0.0467363	2	3	428	9998	Over	CAPP11220 CAPP11367	2

## Sheet: down pseudobulb vs stem
KEGG enrichment analysis of down-regulated genes between pseudobulb and stem.
MapID	MapTitle	Pvalue	AdjustedPv	x	y	n	N	EnrichDirect	GeneIDs	Size
map00195	Photosynthesis	6.38e-30	6.96e-28	49	289	395	9998	Over	CAPP00144 CAPP02656 CAPP03347 CAPP12841 CAPP12048 CAPP00142 CAPP10862 CAPP00156 CAPP18866 CAPP13844 CAPP00140 CAPP12837 CAPP19310 CAPP12831 CAPP12658 CAPP03304 CAPP13001 CAPP09416 CAPP19606 CAPP03354 CAPP12836 CAPP07847 CAPP05964 CAPP18878 CAPP00765 CAPP11110 CAPP07543 CAPP16538 CAPP15348 CAPP05568 CAPP02100 CAPP18862 CAPP03796 CAPP10647 CAPP19287 CAPP18863 CAPP00153 CAPP16613 CAPP12191 CAPP08579…	49
map00860	Porphyrin and chlorophyll metabolism	7.41e-08	1.62e-06	14	61	395	9998	Over	CAPP03123 CAPP04840 CAPP12722 CAPP00894 CAPP04244 CAPP03513 CAPP19421 CAPP07236 CAPP06743 CAPP16106 CAPP05692 CAPP04841 CAPP11102 CAPP06573	14
map04712	Circadian rhythm - plant	5.93e-06	0.000107761	17	148	395	9998	Over	CAPP20844 CAPP18151 CAPP05658 CAPP00702 CAPP10159 CAPP14950 CAPP15772 CAPP14492 CAPP20178 CAPP10840 CAPP13111 CAPP08415 CAPP05830 CAPP01895 CAPP14536 CAPP05010 CAPP15053	17
map00710	Carbon fixation in photosynthetic organisms	1.89e-05	0.000258148	12	71	395	9998	Over	CAPP11977 CAPP07287 CAPP04412 CAPP05455 CAPP11461 CAPP03254 CAPP09259 CAPP13643 CAPP18252 CAPP00447 CAPP10294 CAPP04212	12
map00196	Photosynthesis - antenna proteins	0.000139803	0.00169317	5	14	395	9998	Over	CAPP03884 CAPP07574 CAPP20155 CAPP16491 CAPP00449	5
map04933	AGE-RAGE signaling pathway in diabetic complications	0.00120065	0.0124693	9	67	395	9998	Over	CAPP13161 CAPP19804 CAPP17983 CAPP00337 CAPP07641 CAPP11499 CAPP18039 CAPP05010 CAPP10255	9
map04075	Plant hormone signal transduction	0.00125837	0.0124693	33	482	395	9998	Over	CAPP20844 CAPP18151 CAPP07351 CAPP08436 CAPP15095 CAPP13161 CAPP19804 CAPP18418 CAPP14492 CAPP05141 CAPP02862 CAPP15656 CAPP14989 CAPP02058 CAPP11775 CAPP13522 CAPP09935 CAPP17869 CAPP10225 CAPP13160 CAPP19279 CAPP00337 CAPP15946 CAPP08543 CAPP14533 CAPP01895 CAPP06369 CAPP11499 CAPP18039 CAPP05436 CAPP13146 CAPP06426 CAPP10255	33
map00480	Glutathione metabolism	0.00530881	0.0445123	9	83	395	9998	Over	CAPP14880 CAPP01587 CAPP01195 CAPP11849 CAPP13893 CAPP14715 CAPP12236 CAPP14593 CAPP15629	9
