# Supplementary material for: A draft genome of the medicinal plant Cremastra appendiculata (D. Don) provides insights into the colchicine biosynthetic pathway
Source: Commun Biol. 2022 Nov 25;5:1294. doi: 10.1038/s42003-022-04229-4 (PMC9700805; doi:10.1038/s42003-022-04229-4)
Supplement: Supplementary file 14 — Supplementary Data 12 [file 42003_2022_4229_MOESM14_ESM.xlsx]

## Sheet: original CT data
	Original CT values														△CT=CT target gene-CT reference gens											Mean △CT Control											△△CT=CT target gene-CT reference gens											-△△CT
sample	CAPP18160	CAPP18161	CAPP19837	CAPP17307	CAPP07203	CAPP15509	CAPP02019	CAPP01280	CAPP03261	CAPP18159	CAPP18316	Mean CT of CAPP06738	CAPP06738		CAPP18160	CAPP18161	CAPP19837	CAPP17307	CAPP07203	CAPP15509	CAPP02019	CAPP01280	CAPP03261	CAPP18159		CAPP18160	CAPP18161	CAPP19837	CAPP17307	CAPP07203	CAPP15509	CAPP02019	CAPP01280	CAPP03261	CAPP18159		CAPP18160	CAPP18161	CAPP19837	CAPP17307	CAPP07203	CAPP15509	CAPP02019	CAPP01280	CAPP03261	CAPP18159		CAPP18160	CAPP18161
P6.1	20.61	20.16	21.64	23.69	21.79	21.94	22.4	21.6	21.86	19.58	17.97	17.0567	17		3.55333	3.10333	4.58333	6.63333	4.73333	4.88333	5.34333	4.54333	4.80333	2.52333		3.6	3.14	4.53667	6.6	4.69	4.89333	5.47667	4.59	4.78667	2.45		-0.0466667	-0.0366667	0.0466667	0.0333333	0.0433333	-0.01	-0.133333	-0.0466667	0.0166667	0.0733333		0.0466667	0.0366667
P6.2	20.79	20.19	21.57	23.67	21.61	22.17	22.57	21.59	21.72	19.46	18.11	17.0567	17.1		3.73333	3.13333	4.51333	6.61333	4.55333	5.11333	5.51333	4.53333	4.66333	2.40333		3.6	3.14	4.53667	6.6	4.69	4.89333	5.47667	4.59	4.78667	2.45		0.133333	-0.00666667	-0.0233333	0.0133333	-0.136667	0.22	0.0366667	-0.0566667	-0.123333	-0.0466667		-0.133333	0.00666667
P6.3	20.57	20.24	21.57	23.61	21.84	21.74	22.63	21.75	21.95	19.48	18.02	17.0567	17.07		3.51333	3.18333	4.51333	6.55333	4.78333	4.68333	5.57333	4.69333	4.89333	2.42333		3.6	3.14	4.53667	6.6	4.69	4.89333	5.47667	4.59	4.78667	2.45		-0.0866667	0.0433333	-0.0233333	-0.0466667	0.0933333	-0.21	0.0966667	0.103333	0.106667	-0.0266667		0.0866667	-0.0433333
S6.1	20.93	20.51	22.79	24.33	21.33	23.65	22.82	21.29	21.52	19.45	18.64	19.34	19.36		1.59	1.17	3.45	4.99	1.99	4.31	3.48	1.95	2.18	0.11		3.6	3.14	4.53667	6.6	4.69	4.89333	5.47667	4.59	4.78667	2.45		-2.01	-1.97	-1.08667	-1.61	-2.7	-0.583333	-1.99667	-2.64	-2.60667	-2.34		2.01	1.97
S6.2	20.91	20.79	22.94	24.5	21.2	23.53	22.78	21.02	21.85	19.44	18.81	19.34	19.25		1.57	1.45	3.6	5.16	1.86	4.19	3.44	1.68	2.51	0.1		3.6	3.14	4.53667	6.6	4.69	4.89333	5.47667	4.59	4.78667	2.45		-2.03	-1.69	-0.936667	-1.44	-2.83	-0.703333	-2.03667	-2.91	-2.27667	-2.35		2.03	1.69
S6.3	20.7	20.69	22.86	24.42	21.17	22.43	22.8	21	21.67	19.68	18.6	19.34	19.41		1.36	1.35	3.52	5.08	1.83	3.09	3.46	1.66	2.33	0.34		3.6	3.14	4.53667	6.6	4.69	4.89333	5.47667	4.59	4.78667	2.45		-2.24	-1.79	-1.01667	-1.52	-2.86	-1.80333	-2.01667	-2.93	-2.45667	-2.11		2.24	1.79
L6.1	18.76	18.55	24.13	24.56	20.36	22.49	21.81	20.5	20.38	18.17	18.56	18.22	18.37		0.54	0.33	5.91	6.34	2.14	4.27	3.59	2.28	2.16	-0.05		3.6	3.14	4.53667	6.6	4.69	4.89333	5.47667	4.59	4.78667	2.45		-3.06	-2.81	1.37333	-0.26	-2.55	-0.623333	-1.88667	-2.31	-2.62667	-2.5		3.06	2.81
L6.2	18.82	18.57	24.17	24.59	20.27	22.56	21.52	20.65	20.29	18.07	18.38	18.22	18.2		0.6	0.35	5.95	6.37	2.05	4.34	3.3	2.43	2.07	-0.15		3.6	3.14	4.53667	6.6	4.69	4.89333	5.47667	4.59	4.78667	2.45		-3	-2.79	1.41333	-0.23	-2.64	-0.553333	-2.17667	-2.16	-2.71667	-2.6		3	2.79
L6.3	18.77	18.72	24.07	24.38	20.26	22.65	21.6	20.77	20.45	18.23	18.46	18.22	18.09		0.55	0.5	5.85	6.16	2.04	4.43	3.38	2.55	2.23	0.01		3.6	3.14	4.53667	6.6	4.69	4.89333	5.47667	4.59	4.78667	2.45		-3.05	-2.64	1.31333	-0.44	-2.65	-0.463333	-2.09667	-2.04	-2.55667	-2.44		3.05	2.64
P4.1	20.13	19.06	18.86	24.59	21.18	24.77	22.54	19.77	19.49	19.77	18.16	17.5367	17.45		2.59333	1.52333	1.32333	7.05333	3.64333	7.23333	5.00333	2.23333	1.95333	2.23333		2.54	1.54333	1.47	6.84667	3.52	7.20333	4.99667	2.26667	2.03667	2.24667		0.0533333	-0.02	-0.146667	0.206667	0.123333	0.03	0.00666667	-0.0333333	-0.0833333	-0.0133333		-0.0533333	0.02
P4.2	19.91	19.03	19.12	24.33	20.97	24.61	22.63	19.73	19.56	19.75	18.01	17.5367	17.54		2.37333	1.49333	1.58333	6.79333	3.43333	7.07333	5.09333	2.19333	2.02333	2.21333		2.54	1.54333	1.47	6.84667	3.52	7.20333	4.99667	2.26667	2.03667	2.24667		-0.166667	-0.05	0.113333	-0.0533333	-0.0866667	-0.13	0.0966667	-0.0733333	-0.0133333	-0.0333333		0.166667	0.05
P4.3	20.19	19.15	19.04	24.23	21.02	24.84	22.43	19.91	19.67	19.83	17.93	17.5367	17.62		2.65333	1.61333	1.50333	6.69333	3.48333	7.30333	4.89333	2.37333	2.13333	2.29333		2.54	1.54333	1.47	6.84667	3.52	7.20333	4.99667	2.26667	2.03667	2.24667		0.113333	0.07	0.0333333	-0.153333	-0.0366667	0.1	-0.103333	0.106667	0.0966667	0.0466667		-0.113333	-0.07
S4.1	20.31	19.86	21.04	24.76	21.32	23.91	22.7	20.86	20.66	19.36	17.89	18.6367	18.52		1.67333	1.22333	2.40333	6.12333	2.68333	5.27333	4.06333	2.22333	2.02333	0.723333		2.54	1.54333	1.47	6.84667	3.52	7.20333	4.99667	2.26667	2.03667	2.24667		-0.866667	-0.32	0.933333	-0.723333	-0.836667	-1.93	-0.933333	-0.0433333	-0.0133333	-1.52333		0.866667	0.32
S4.2	20.45	20.04	21.2	24.87	21.43	23.93	22.64	21.07	20.44	19.46	17.72	18.6367	18.72		1.81333	1.40333	2.56333	6.23333	2.79333	5.29333	4.00333	2.43333	1.80333	0.823333		2.54	1.54333	1.47	6.84667	3.52	7.20333	4.99667	2.26667	2.03667	2.24667		-0.726667	-0.14	1.09333	-0.613333	-0.726667	-1.91	-0.993333	0.166667	-0.233333	-1.42333		0.726667	0.14
S4.3	20.37	19.88	21.15	24.6	21.29	23.83	22.7	20.83	20.51	19.26	17.9	18.6367	18.67		1.73333	1.24333	2.51333	5.96333	2.65333	5.19333	4.06333	2.19333	1.87333	0.623333		2.54	1.54333	1.47	6.84667	3.52	7.20333	4.99667	2.26667	2.03667	2.24667		-0.806667	-0.3	1.04333	-0.883333	-0.866667	-2.01	-0.933333	-0.0733333	-0.163333	-1.62333		0.806667	0.3
L4.1	19.54	18.86	22.55	24.8	20.78	25.43	22.8	21.64	21.02	18.53	16.8	18.0733	18.28		1.46667	0.786667	4.47667	6.72667	2.70667	7.35667	4.72667	3.56667	2.94667	0.456667		2.54	1.54333	1.47	6.84667	3.52	7.20333	4.99667	2.26667	2.03667	2.24667		-1.07333	-0.756667	3.00667	-0.12	-0.813333	0.153333	-0.27	1.3	0.91	-1.79		1.07333	0.756667
L4.2	19.61	18.78	22.48	24.74	20.83	25.47	22.97	21.79	20.8	18.68	16.75	18.0733	18.01		1.53667	0.706667	4.40667	6.66667	2.75667	7.39667	4.89667	3.71667	2.72667	0.606667		2.54	1.54333	1.47	6.84667	3.52	7.20333	4.99667	2.26667	2.03667	2.24667		-1.00333	-0.836667	2.93667	-0.18	-0.763333	0.193333	-0.1	1.45	0.69	-1.64		1.00333	0.836667
L4.3	19.46	18.68	22.67	24.66	20.85	25.38	22.72	21.56	20.95	18.35	16.8	18.0733	17.93		1.38667	0.606667	4.59667	6.58667	2.77667	7.30667	4.64667	3.48667	2.87667	0.276667		2.54	1.54333	1.47	6.84667	3.52	7.20333	4.99667	2.26667	2.03667	2.24667		-1.15333	-0.936667	3.12667	-0.26	-0.743333	0.103333	-0.35	1.22	0.84	-1.97		1.15333	0.936667
P2.1	19.91	19.6	20.72	24.28	19.75	22.73	21.98	19.73	19.67	19.06	18.04	17.36	17.28		2.55	2.24	3.36	6.92	2.39	5.37	4.62	2.37	2.31	1.7		2.57667	2.25	3.30667	6.88333	2.48333	5.32	4.61	2.49	2.42	1.77667		-0.0266667	-0.01	0.0533333	0.0366667	-0.0933333	0.05	0.01	-0.12	-0.11	-0.0766667		0.0266667	0.01
P2.2	20.01	19.5	20.6	24.27	19.87	22.69	21.9	19.84	19.79	19.22	17.93	17.36	17.49		2.65	2.14	3.24	6.91	2.51	5.33	4.54	2.48	2.43	1.86		2.57667	2.25	3.30667	6.88333	2.48333	5.32	4.61	2.49	2.42	1.77667		0.0733333	-0.11	-0.0666667	0.0266667	0.0266667	0.01	-0.07	-0.01	0.01	0.0833333		-0.0733333	0.11
P2.3	19.89	19.73	20.68	24.18	19.91	22.62	22.03	19.98	19.88	19.13	17.98	17.36	17.31		2.53	2.37	3.32	6.82	2.55	5.26	4.67	2.62	2.52	1.77		2.57667	2.25	3.30667	6.88333	2.48333	5.32	4.61	2.49	2.42	1.77667		-0.0466667	0.12	0.0133333	-0.0633333	0.0666667	-0.06	0.06	0.13	0.1	-0.00666667		0.0466667	-0.12
S2.1	20.06	19.73	26.28	24.59	21.59	23.22	22.81	21.41	22.23	18.21	19.08	17.9967	17.9		2.06333	1.73333	8.28333	6.59333	3.59333	5.22333	4.81333	3.41333	4.23333	0.213333		2.57667	2.25	3.30667	6.88333	2.48333	5.32	4.61	2.49	2.42	1.77667		-0.513333	-0.516667	4.97667	-0.29	1.11	-0.0966667	0.203333	0.923333	1.81333	-1.56333		0.513333	0.516667
S2.2	20.12	19.6	26	24.33	21.55	23.38	22.83	21.5	22.05	18.23	19.17	17.9967	18		2.12333	1.60333	8.00333	6.33333	3.55333	5.38333	4.83333	3.50333	4.05333	0.233333		2.57667	2.25	3.30667	6.88333	2.48333	5.32	4.61	2.49	2.42	1.77667		-0.453333	-0.646667	4.69667	-0.55	1.07	0.0633333	0.223333	1.01333	1.63333	-1.54333		0.453333	0.646667
S2.3	19.97	19.76	26.12	24.49	21.75	23.05	22.94	21.36	22.14	18.31	19.29	17.9967	18.09		1.97333	1.76333	8.12333	6.49333	3.75333	5.05333	4.94333	3.36333	4.14333	0.313333		2.57667	2.25	3.30667	6.88333	2.48333	5.32	4.61	2.49	2.42	1.77667		-0.603333	-0.486667	4.81667	-0.39	1.27	-0.266667	0.333333	0.873333	1.72333	-1.46333		0.603333	0.486667
L2.1	19.04	18.59	22.01	24.88	20.84	22.87	21.03	20.59	20.08	18.95	18.45	20.6467	20.73		-1.60667	-2.05667	1.36333	4.23333	0.193333	2.22333	0.383333	-0.0566667	-0.566667	-1.69667		2.57667	2.25	3.30667	6.88333	2.48333	5.32	4.61	2.49	2.42	1.77667		-4.18333	-4.30667	-1.94333	-2.65	-2.29	-3.09667	-4.22667	-2.54667	-2.98667	-3.47333		4.18333	4.30667
L2.2	18.97	18.43	22.27	24.72	20.75	22.68	20.99	20.4	20.29	18.78	18.58	20.6467	20.63		-1.67667	-2.21667	1.62333	4.07333	0.103333	2.03333	0.343333	-0.246667	-0.356667	-1.86667		2.57667	2.25	3.30667	6.88333	2.48333	5.32	4.61	2.49	2.42	1.77667		-4.25333	-4.46667	-1.68333	-2.81	-2.38	-3.28667	-4.26667	-2.73667	-2.77667	-3.64333		4.25333	4.46667
L2.3	19.16	18.63	22.1	24.65	20.86	22.78	21.86	20.65	19.94	18.77	18.69	20.6467	20.58		-1.48667	-2.01667	1.45333	4.00333	0.213333	2.13333	1.21333	0.00333333	-0.706667	-1.87667		2.57667	2.25	3.30667	6.88333	2.48333	5.32	4.61	2.49	2.42	1.77667		-4.06333	-4.26667	-1.85333	-2.88	-2.27	-3.18667	-3.39667	-2.48667	-3.12667	-3.65333		4.06333	4.26667
#P: Pseudobulb
S: Stem
L: Leaf
2,4,6 means different years
.1, .2, .3 means duplications
[truncated: 58 more columns]

## Sheet: The source data used by graphpa
The log2(Fold Change) values of RT-PCR and RNA-seq data which used for Supplementary Figure 2
		CAPP18160		CAPP18161		CAPP19837		CAPP17307		CAPP07203		CAPP15509		CAPP02019		CAPP01280		CAPP03261		CAPP18159
	sample	Mean Log2(Fold Change)	SD	Mean Log2(Fold Change)	SD	Mean Log2(Fold Change)	SD	Mean Log2(Fold Change)	SD	Mean Log2(Fold Change)	SD	Mean Log2(Fold Change)	SD	Mean Log2(Fold Change)	SD	Mean Log2(Fold Change)	SD	Mean Log2(Fold Change)	SD	Mean Log2(Fold Change)	SD
RT-PCR	P6 vs S6	2.09333	0.12741	1.81667	0.141892	1.01333	0.0750555	1.52333	0.085049	2.79667	0.085049	1.03	0.672409	2.01667	0.02	2.82667	0.161967	2.44667	0.165227	2.26667	0.135769
	P4 vs S4	0.8	0.0702377	0.253333	0.0986577	-1.02333	0.0818535	0.74	0.135769	0.81	0.0737111	1.95	0.052915	0.953333	0.034641	-0.0166667	0.130767	0.136667	0.112398	1.52333	0.1
	P2 vs S2	0.523333	0.0754983	0.55	0.085049	-4.83	0.140475	0.41	0.131149	-1.15	0.10583	0.1	0.165025	-0.253333	0.07	-0.936667	0.070946	-1.72333	0.09	1.52333	0.052915
RNA-seq	P4 vs S4	-25.6352		-10.1013		-23.0423		7.50534		1.00284		4.84721		3.73435		1.41958		0.798635		-12.8285
	P6 vs s6	-2.87783		-11.6545		-0.249658		5.01648		-0.195795		21.6956		2.15645		1.6474		1.74568		-4.58851
RT-PCR	P6 vs L6	3.03667	0.0321455	2.74667	0.0929157	-1.36667	0.0503322	0.31	0.113578	2.61333	0.0550757	0.546667	0.0802081	2.05333	0.149778	2.17	0.135277	2.63333	0.0802081	2.51333	0.080829
	P4 vs L4	1.07667	0.0750555	0.843333	0.090185	-3.02333	0.0960902	0.186667	0.0702377	0.773333	0.0360555	-0.15	0.0450925	0.24	0.127671	-1.32333	0.116762	-0.813333	0.112398	1.8	0.165227
	P2 vs L2	4.16667	0.0960902	4.34667	0.10583	1.82667	0.132035	2.78	0.117898	2.31333	0.0585947	3.19	0.0950438	3.96333	0.491155	2.59	0.130512	2.96333	0.176163	3.59	0.10116
RNA-seq	P4 vs L4	-14.092		-11.8838		NA		15.8576		3.20627		11.3716		6.1427		3.92075		24.4431		-14.5545
	P6 vs L6	-3.94933		-12.0899		20.8664		7.3013		1.3476		20.482		7.3555		2.01016		2.15627		-5.72714
#P: Pseudobulb
S: Stem
L: Leaf
2,4,6 means different years
SD: Standard deviation

## Sheet: Pseudobulb vs Leaf
The correlation of log2Foldchange values between Pseudobulb vs Leaf and RT-PCR
	RT-PCR	Pseudobulb vs Leaf	Correlation coefficient
CAPP18160	2.76	-5.2205	-0.904569
CAPP18161	2.64556	-11.8974
CAPP19837	-0.854444	20.7349
CAPP17307	1.09222	8.77458
CAPP07203	1.9	2.27338
CAPP15509	1.19556	9.86455
CAPP02019	2.08556	7.00903
CAPP01280	1.14556	2.85006
CAPP03261	1.59444	2.77392
CAPP18159	2.63444	-7.03414

## Sheet: Pseudobulb vs Stem
The correlation of log2Foldchange values between Pseudobulb vs stem and RT-PCR
	RT-PCR	Pseudobulb vs Stem	Correlation coefficient
CAPP19837	-1.61333	-2.18969	0.690703
CAPP17307	0.891111	8.77458
CAPP07203	0.818889	0.503689
CAPP15509	1.02667	7.72576
CAPP02019	0.905556	3.55659
CAPP01280	0.624444	1.36274
CAPP03261	0.286667	1.24413
