# Supplementary material for: A draft genome of the medicinal plant Cremastra appendiculata (D. Don) provides insights into the colchicine biosynthetic pathway
Source: Commun Biol. 2022 Nov 25;5:1294. doi: 10.1038/s42003-022-04229-4 (PMC9700805; doi:10.1038/s42003-022-04229-4)
Supplement: Supplementary file 15 — Supplementary Data 13 [file 42003_2022_4229_MOESM15_ESM.xlsx]

## Sheet: TFs
Transcription factor (TFs) present in Cremastra appendiculata and other genomes.
Class	Cremastra appendiculata	Phalaenopsis equestris	Dendrobium catenatum	Apostasia shenzhenica	Asparagus officinalis	Oryza sativa	Brachypodium distachyon	Sorghum bicolor	Ananas comosus	Musa acuminata	Phoenix dactylifera	Spirodela polyrhiza	Vitis vinifera	Populus trichocarpa		Amborella trichopoda
SRS	5	6	5	5	2	5	5	6	8	9	4	5	6	11	11	5
C2C2-GATA	22	20	22	17	19	25	28	30	18	51	36	16	19	39	30	19
HB-WOX	9	10	10	9	6	14	13	12	10	27	18	11	11	18	16	9
SAP	1	0	1	0	0	0	0	0	1	1	1	1	1	1	1	1
MYB-related	35	52	44	42	48	61	55	74	58	82	72	51	52	79	59	29
MADS-M-type	26	22	34	16	22	37	46	43	17	26	26	19	19	52	69	19
GRAS	43	42	47	51	25	60	63	80	43	73	55	18	43	106	34	43
AP2/ERF-ERF	90	86	102	99	36	139	134	148	80	214	138	65	81	177	124	63
C2H2	91	90	105	81	65	113	102	119	74	167	108	61	67	131	100	64
NF-YB	9	10	12	11	7	13	17	14	11	16	20	11	15	21	13	9
TUB	9	6	9	10	10	15	12	13	9	22	11	9	13	12	11	6
AP2/ERF-AP2	14	15	16	8	16	14	23	21	17	43	26	2	15	29	13	8
FAR1	40	59	57	25	291	72	116	46	23	6	46	13	17	50	17	8
B3-ARF	18	16	22	16	18	27	25	25	16	50	27	11	17	35	22	13
bZIP	40	43	50	38	42	65	60	69	41	102	75	29	40	66	55	30
Trihelix	25	23	28	24	15	22	22	24	19	43	31	21	22	50	26	24
DBP	2	1	1	1	3	4	4	5	4	6	5	1	4	6	2	2
Alfin-like	6	7	5	4	3	9	9	11	7	12	9	6	6	9	7	3
GeBP	8	6	6	6	8	17	15	16	4	7	8	6	1	7	20	5
AP2/ERF-RAV	2	3	2	4	1	4	4	3	2	15	3	2	1	4	4	1
BBR-BPC	5	5	6	6	5	4	3	5	5	12	8	5	5	16	7	4
DBB	5	1	3	1	3	5	4	6	3	9	3	1	5	10	2	2
GARP-G2-like	39	41	49	35	32	46	50	42	36	99	58	24	39	64	40	27
C2C2-YABBY	8	7	6	6	6	8	8	8	9	25	8	7	7	12	6	5
SBP	16	14	16	17	14	19	17	19	16	58	25	8	19	29	17	12
RWP-RK	4	2	5	5	10	12	16	13	17	17	14	6	8	20	14	7
NF-X1	3	2	3	2	2	2	2	3	2	2	2	2	3	4	2	2
HB-BELL	5	3	8	7	5	5	4	4	6	18	13	6	10	12	8	2
C2C2-Dof	23	19	32	25	6	30	29	30	26	74	34	25	22	44	36	18
NF-YA	6	6	6	7	7	11	7	9	8	15	10	6	7	13	10	5
STAT	1	1	1	1	1	1	1	1	1	1	1	1	1	2	2	1
EIL	5	4	4	3	5	9	6	8	4	17	8	3	2	7	6	2
ULT	1	3	2	1	2	2	1	1	2	3	2	2	1	2	2	1
E2F-DP	7	7	7	5	11	8	11	11	8	10	9	5	7	9	8	5
BSD	1	0	0	0	1	0	0	0	1	1	2	1	0	2	1	1
DDT	6	6	6	5	4	7	7	6	5	6	8	5	7	8	5	7
HB-HD-ZIP	30	29	33	29	26	39	36	41	29	79	45	21	30	57	41	19
MYB	102	110	115	75	92	117	121	131	104	297	164	18	138	209	142	60
OFP	19	21	20	22	12	31	32	37	19	33	27	18	8	28	17	12
MADS-MIKC	26	23	31	22	26	35	33	35	27	55	35	6	35	50	39	15
HRT	1	1	1	1	1	1	1	1	1	1	0	1	1	1	2	1
VOZ	1	1	0	1	1	2	2	2	2	5	3	1	2	4	2	1
Tify	11	15	18	10	11	17	15	19	15	45	17	13	15	17	15	8
TCP	24	21	23	22	8	21	21	20	9	45	29	9	15	37	24	15
BES1	8	6	7	6	6	6	8	9	8	12	9	7	6	14	8	5
C3H	45	44	57	42	42	56	57	47	49	85	60	35	48	72	55	37
zf-HD	12	12	19	10	2	14	21	14	12	27	20	10	10	21	17	9
GARP-ARR-B	3	2	4	1	6	1	3	2	4	7	6	3	6	8	5	4
GRF	10	8	11	7	7	12	12	8	8	18	16	5	8	19	9	6
CAMTA	7	3	5	2	2	6	7	7	5	6	7	4	4	7	5	3
CSD	5	4	4	2	1	3	4	2	3	0	4	2	2	6	4	1
NOZZLE	0	0	0	0	0	0	0	0	0	0	0	0	1	0	1	0
NF-YC	14	13	15	8	14	16	14	15	7	11	13	8	5	18	14	8
HB-other	8	9	10	12	13	11	11	7	10	24	15	13	8	14	12	6
C2C2-CO-like	8	7	9	8	5	11	10	9	6	22	16	2	5	15	16	5
LOB	27	32	26	28	21	36	28	34	33	72	48	16	44	58	43	23
HB-KNOX	4	3	4	4	1	4	4	5	1	10	6	2	4	8	2	3
LFY	1	0	1	2	0	1	1	1	2	1	2	1	1	1	1	1
LIM	3	4	4	2	6	6	6	5	6	14	6	0	6	12	6	4
HB-PHD	2	2	1	2	3	1	3	2	1	2	3	1	2	4	2	2
Whirly	2	2	3	3	2	2	2	2	1	3	3	3	2	3	3	2
WRKY	51	61	66	49	66	101	89	97	55	152	93	49	59	102	72	32
NAC	78	76	88	64	98	136	128	125	73	168	120	55	71	169	112	44
S1Fa-like	0	0	1	2	1	2	1	1	2	3	1	1	2	2	3	1
C2C2-LSD	3	4	4	3	5	6	5	5	5	7	5	3	3	5	3	2
HSF	17	20	20	15	13	25	24	24	26	43	26	13	19	30	24	12
PLATZ	12	10	14	9	10	15	14	17	12	26	18	15	13	21	12	7
bHLH	76	77	91	70	90	131	129	147	94	235	132	52	98	171	129	63
B3	25	39	33	21	53	53	51	60	33	38	30	14	29	101	63	18
CPP	4	6	5	7	9	11	9	8	7	8	7	5	6	11	8	3
Total	1269	1303	1475	1154	1404	1814	1821	1864	1280	2893	1910	871	1299	2452	1711	894

## Sheet: TRs
Transcriptional regulator (TRs) present in Cremastra appendiculata and other genomes.
Class	Cremastra appendiculata	Phalaenopsis equestris	Dendrobium catenatum	Apostasia shenzhenica	Asparagus officinalis	Oryza sativa	Brachypodium distachyon	Sorghum bicolor	Ananas comosus	Musa acuminata	Phoenix dactylifera	Spirodela polyrhiza	Vitis vinifera	Populus trichocarpa		Amborella trichopoda
mTERF	25	26	30	24	30	33	40	36	24	31	38	20	25	54	35	50
LUG	3	3	3	4	3	6	5	5	4	8	6	3	3	5	2	4
SOH1	1	1	1	1	1	2	1	2	1	1	1	1	1	2	1	1
RB	2	2	2	2	2	2	2	3	2	2	2	0	2	1	1	1
Others	41	49	53	40	43	71	73	83	54	99	61	39	59	104	87	33
ARID	9	8	9	6	11	7	10	8	9	12	16	4	9	16	10	7
Jumonji	14	14	15	9	12	14	13	15	13	19	15	10	17	20	16	11
IWS1	9	13	17	8	6	16	15	16	7	22	13	8	10	18	9	7
TRAF	16	14	18	15	8	88	108	95	16	28	20	18	18	22	27	16
HMG	7	7	8	6	9	9	9	9	8	14	10	7	9	12	11	10
Rcd1-like	2	4	3	3	3	5	5	3	4	5	4	2	2	4	4	2
TAZ	3	6	3	8	6	6	7	6	10	14	14	3	4	9	10	11
MBF1	2	2	2	1	4	2	3	2	2	3	2	2	2	3	3	2
SWI/SNF-SWI3	4	4	5	3	2	2	1	2	4	3	4	1	2	6	3	4
PHD	22	24	22	16	25	25	28	32	29	42	30	13	27	45	28	23
Coactivator p15	3	4	2	1	2	3	2	2	2	3	3	2	2	3	3	2
AUX/IAA	14	18	17	12	22	32	27	28	21	49	26	18	24	37	29	17
GNAT	32	28	34	27	25	35	32	35	34	39	35	21	28	54	33	28
SET	36	33	37	32	34	36	44	45	31	34	40	23	36	48	43	31
MED7	1	0	1	1	1	1	1	1	3	1	1	1	1	2	2	2
MED6	1	1	1	1	1	1	1	1	1	1	1	1	1	1	1	1
SNF2	39	29	36	29	31	39	46	38	14	37	35	26	35	55	39	32
SWI/SNF-BAF60b	9	10	8	8	11	12	15	13	17	22	17	12	16	21	17	8
Pseudo ARR-B	2	3	4	4	4	5	5	4	6	11	6	2	4	7	5	2
Total	297	303	331	261	296	452	493	484	316	500	400	237	337	549	419	305

## Sheet: PKs
Protein kinases (PKs) present in Cremastra appendiculata and other genomes.
Class	Cremastra appendiculata	Phalaenopsis equestris	Dendrobium catenatum	Apostasia shenzhenica	Asparagus officinalis	Oryza sativa	Brachypodium distachyon	Sorghum bicolor	Ananas comosus	Musa acuminata	Phoenix dactylifera	Spirodela polyrhiza	Vitis vinifera	Populus trichocarpa		Amborella trichopoda
TKL-Pl-5	4	5	1	4	6	4	4	4	5	10	5	4	6	9	6	4
RLK-Pelle_RLCK-VIIa-1	14	20	16	12	17	15	17	17	17	31	18	5	13	25	15	6
CMGC_CDK-CDK8	1	1	0	1	2	1	1	1	1	2	3	1	1	2	1	1
AGC_MAST	3	4	4	2	4	2	2	2	2	7	5	3	3	5	4	3
CMGC_Pl-Tthe	1	1	1	1	1	1	1	1	1	1	1	1	1	1	1	1
WNK_NRBP	6	9	9	10	6	10	7	8	7	16	12	9	12	16	11	10
AGC_PDK1	3	2	2	2	2	1	1	1	1	2	1	1	1	2	2	1
RLK-Pelle_LRR-VI-1	2	3	3	3	4	4	4	4	5	9	3	4	5	7	5	3
CAMK_CAMKL-LKB	2	2	2	1	3	1	3	2	1	3	3	1	2	3	2	1
RLK-Pelle_WAK	10	4	6	2	3	122	75	74	16	29	19	0	19	50	21	10
TKL-Pl-3	1	1	1	1	1	1	1	1	1	1	1	1	1	1	1	1
TKL-Pl-6	4	3	5	3	8	6	7	8	9	10	9	8	6	10	7	5
RLK-Pelle_LRR-VII-2	2	1	2	1	1	3	3	3	2	3	2	0	2	4	3	2
RLK-Pelle_RLCK-VI	11	10	8	11	12	10	9	10	9	18	13	7	14	19	14	9
NAK	4	4	5	3	4	4	4	3	7	6	5	3	2	3	2	2
CAMK_CDPK	34	29	39	33	39	39	40	41	29	67	40	21	29	50	46	19
RLK-Pelle_RLCK-VIIa-2	32	35	35	25	24	38	36	37	29	62	32	18	26	59	33	17
RLK-Pelle_RLCK-XIII	3	2	3	2	4	5	5	5	3	5	3	1	1	2	2	2
RLK-Pelle_LRR-Xb-1	11	10	11	8	8	24	18	15	9	15	11	0	8	18	9	7
PEK_PEK	1	1	1	0	0	5	2	3	0	0	0	0	1	1	1	2
RLK-Pelle_Singleton	0	0	0	0	0	0	0	0	0	0	1	0	1	2	1	0
RLK-Pelle_RLCK-XI	2	1	3	2	1	3	3	2	2	4	3	3	3	6	4	2
TKL-Pl-8	0	0	0	0	0	1	1	1	1	1	0	0	1	1	0	1
CAMK_AMPK	1	1	1	1	4	4	3	3	5	4	1	2	2	3	3	2
CK1_CK1-Pl	3	4	3	4	5	6	8	7	6	11	7	5	5	7	4	3
RLK-Pelle_RLCK-II	2	2	2	2	1	1	1	1	1	2	3	2	1	3	1	1
RLK-Pelle_RLCK-IXb	11	12	13	12	9	26	20	22	14	20	15	8	11	20	20	6
RLK-Pelle_RLCK-XVII	0	0	0	0	0	0	0	0	0	0	0	0	0	0	2	0
RLK-Pelle_RLCK-XII-1	5	5	5	7	5	5	6	5	6	12	6	5	7	14	13	5
CMGC_CDK-PITSLRE	2	2	2	1	2	2	2	2	3	4	2	2	2	5	2	1
AGC_RSK-2	18	17	19	18	12	28	21	22	19	39	22	17	16	25	23	13
STE_STE11	14	19	21	15	11	23	21	21	13	34	21	15	26	35	39	16
RLK-Pelle_LysM	9	7	7	8	7	12	9	10	12	16	12	3	12	30	6	15
CK1_CK1	8	9	8	6	8	9	8	9	11	17	8	0	5	13	14	3
Group-Pl-3	2	3	3	2	3	3	3	3	4	4	4	3	5	7	4	4
RLK-Pelle_LRR-V	4	8	7	7	8	12	11	12	7	14	9	6	8	12	9	4
RLK-Pelle_LRR-XI-1	25	25	33	29	25	49	59	52	30	81	60	5	81	112	33	30
CMGC_CDK-CCRK	1	1	1	1	1	1	1	1	1	3	2	1	1	1	1	1
TKL-Pl-2	1	1	1	1	1	1	1	1	1	1	1	1	1	2	1	1
RLK-Pelle_RLCK-V	8	6	8	5	9	14	13	12	9	18	11	7	8	12	11	3
AGC_PKA-PKG	0	1	1	0	1	1	1	1	1	1	1	1	1	1	1	1
RLK-Pelle_RLCK-VIIb	1	1	0	1	1	1	1	1	1	1	1	1	1	2	1	1
STE_STE7	8	9	11	8	5	11	13	14	10	12	11	6	5	12	10	7
RLK-Pelle_SD-2b	15	17	23	20	28	106	62	63	27	30	49	1	35	87	10	41
CAMK_CAMK1-DCAMKL	1	1	1	1	1	1	1	1	1	1	1	0	1	2	0	1
RLK-Pelle_LRR-XIIIa	2	2	3	4	3	3	3	3	3	6	7	3	4	5	4	4
CAMK_Cr-1	0	1	0	0	0	0	0	0	0	0	0	0	0	0	0	0
SCY1_SCYL1	0	0	0	1	0	0	0	0	0	0	1	0	1	0	0	0
RLK-Pelle_LRR-Xa	2	2	2	3	2	3	3	3	3	4	4	2	5	30	4	2
TLK	1	1	1	1	1	1	1	1	2	2	1	1	1	3	1	1
TKL-Pl-4	17	19	19	18	24	28	28	25	25	38	24	19	21	32	20	12
STE_STE-Pl	2	3	2	1	2	1	1	1	2	3	1	1	1	2	2	2
RLK-Pelle_LRR-III	34	34	39	31	27	46	41	40	36	70	47	24	34	62	47	28
RLK-Pelle_LRR-I-2	2	2	2	2	2	2	2	3	4	4	2	2	3	4	2	2
TKL_CTR1-DRK-2	5	6	7	5	6	10	11	10	9	13	8	4	8	17	12	7
RLK-Pelle_LRR-VIII-1	7	6	6	6	5	9	10	9	8	13	10	6	4	21	8	5
RLK-Pelle_L-LEC	14	12	19	15	16	100	89	73	26	34	46	2	28	57	45	45
NEK	2	3	3	3	3	6	6	6	3	10	4	4	5	12	7	3
RLK-Pelle_RLCK-VIII	5	6	5	6	7	10	9	13	10	13	7	4	4	7	11	5
CAMK_OST1L	7	8	8	9	9	12	10	11	7	15	10	6	8	13	10	4
AurL-Cr-1	0	0	0	0	1	0	0	0	0	0	0	0	0	0	0	0
SCY1_SCYL2	1	0	1	0	2	1	1	1	1	1	1	1	1	1	2	1
AGC_NDR	3	5	4	5	5	4	5	5	4	7	7	4	7	9	8	3
RLK-Pelle_DSLV	0	0	0	0	0	0	0	0	0	0	0	0	0	0	1	0
CMGC_RCK	2	3	3	3	3	5	4	3	3	5	5	3	4	7	3	2
TKL_CTR1-DRK-1	1	1	1	1	1	2	2	2	1	5	2	1	2	2	3	1
IRE1	1	1	1	1	1	1	1	1	1	3	1	2	2	3	3	5
STE_STE20-Pl	1	1	1	1	1	1	1	1	1	1	2	1	1	1	1	1
RLK-Pelle_LRR-XII-1	8	13	18	8	55	101	59	66	19	24	31	4	34	55	8	19
CMGC_DYRK-PRP4	3	2	3	3	3	5	4	5	6	8	7	3	3	6	8	3
RLK-Pelle_URK-2	2	2	3	2	2	3	2	4	2	3	3	0	3	2	0	3
RLK-Pelle_LRR-VII-1	5	5	8	4	3	7	4	5	5	8	4	4	4	8	5	3
RLK-Pelle_LRR-VI-2	5	7	7	6	7	10	7	11	10	11	9	3	5	8	8	4
RLK-Pelle_RKF3	2	2	2	2	2	3	3	3	2	2	3	1	3	8	2	5
RLK-Pelle_RLCK-XII-2	0	0	0	0	0	0	0	0	0	0	0	0	5	3	13	0
RLK-Pelle_LRR-XIV	4	2	4	2	2	3	3	3	3	5	4	2	2	4	2	1
RLK-Pelle_DLSV	33	46	67	35	42	150	132	141	52	71	75	12	182	340	90	30
RLK-Pelle_PERK-1	9	10	9	9	10	17	13	14	14	26	11	3	8	17	15	4
RLK-Pelle_RLCK-XVI	1	1	2	1	1	1	1	1	1	1	1	1	1	2	1	1
RLK-Pelle_PERK-2	2	3	3	1	3	3	4	3	4	6	6	3	8	9	3	7
RLK-Pelle_RLCK-IV	2	4	4	4	5	6	6	7	10	8	7	3	3	5	3	2
RLK-Pelle_LRR-IX	6	4	6	5	5	3	3	3	4	12	9	1	6	12	5	3
RLK-Pelle_URK-3	1	1	1	1	1	1	0	1	1	1	1	0	1	1	1	1
CMGC_CDK-Pl	3	3	3	4	4	5	5	5	6	12	9	5	3	7	5	4
CMGC_DYRK-YAK	1	1	1	1	2	2	2	2	2	3	2	1	1	2	1	1
RLK-Pelle_LRR-Xb-2	1	1	3	2	0	1	1	1	1	2	0	0	1	2	1	1
Group-Pl-4	2	1	2	2	2	2	2	2	2	2	2	1	2	4	2	2
RLK-Pelle_CrRLK1L-1	9	10	13	13	12	18	13	18	10	22	19	5	10	42	15	9
RLK-Pelle_WAK_LRK10L-1	10	7	7	6	5	8	8	7	10	17	8	2	10	24	9	5
RLK-Pelle_LRR-XI-2	2	2	2	2	4	2	2	2	4	5	5	2	1	4	2	2
RLK-Pelle_RLCK-Os	1	1	1	2	0	8	12	6	4	2	2	0	4	1	0	10
RLK-Pelle_LRR-VII-3	3	1	2	2	0	1	1	1	1	3	0	1	2	3	2	1
CMGC_CDK-CRK7-CDK9	12	13	12	11	12	16	16	16	12	25	18	8	18	22	18	8
CMGC_CDKL-Cr	0	0	0	0	0	0	0	0	0	0	0	0	0	1	0	0
RLK-Pelle_LRK10L-2	3	1	15	9	10	44	19	29	38	14	23	1	10	81	13	9
BUB	1	1	1	1	1	1	1	1	1	1	1	1	1	1	1	1
Group-Pl-2	1	1	1	1	1	1	1	1	2	1	1	1	2	2	1	1
CMGC_MAPK	14	14	17	9	17	17	16	16	12	26	16	10	12	22	21	12
STE_STE20-Fray	4	7	4	6	7	6	6	6	4	7	7	1	5	9	7	4
RLK-Pelle_CR4L	9	6	8	5	3	17	16	8	6	15	8	4	7	18	8	6
TKL-Pl-7	2	2	2	1	1	1	1	1	3	2	1	1	1	2	2	1
TKL_Gdt	1	2	2	3	2	2	3	2	2	4	3	2	2	2	3	1
RLK-Pelle_LRR-XV	3	3	4	3	3	2	4	4	2	5	4	1	1	4	2	2
CMGC_CK2	3	2	3	2	4	4	4	3	3	5	6	2	3	5	4	2
ULK_ULK4	1	1	1	1	1	1	1	1	1	1	1	1	1	2	1	1
RLK-Pelle_C-LEC	1	1	1	1	1	1	1	1	1	1	1	1	1	1	1	1
RLK-Pelle_RLCK-IXa	1	1	1	2	2	3	2	3	2	4	4	3	4	2	2	2
WEE	1	1	2	1	1	1	1	1	1	1	1	1	1	2	1	1
ULK_Fused	2	0	1	1	1	1	1	1	1	1	1	1	1	2	1	1
CMGC_GSKL	2	1	1	1	1	2	1	1	1	1	1	1	1	1	1	1
STE_STE20-YSK	1	1	1	1	1	1	1	1	1	1	2	1	1	2	2	1
CAMK_CAMKL-CHK1	25	24	28	21	20	35	30	32	28	45	30	18	18	31	28	12
RLK-Pelle_LRR-IV	1	1	2	1	1	3	3	3	2	3	4	2	2	6	3	1
CMGC_CDK-CDK7	1	1	1	1	1	1	1	1	1	2	1	1	2	3	3	1
RLK-Pelle_RLCK-X	1	1	2	1	2	3	3	2	3	3	2	1	3	4	4	1
RLK-Pelle_RLCK-XV	8	6	7	9	3	4	4	4	6	7	5	0	2	7	2	3
RLK-Pelle_LRR-I-1	6	6	7	3	6	39	26	16	10	29	8	0	24	21	48	18
CMGC_SRPK	3	3	3	2	2	3	3	3	5	6	5	2	3	5	5	2
Aur	3	3	6	1	2	2	2	4	2	4	6	2	2	3	3	2
CMGC_CLK	3	3	3	3	5	3	5	5	4	6	6	4	4	6	3	4
CMGC_GSK	6	6	8	7	11	9	8	7	10	19	11	6	7	10	10	7
RLK-Pelle_LRR-II	11	11	10	6	12	12	12	12	11	20	17	3	14	20	14	7
RLK-Pelle_LRR-XIIIb	4	3	3	2	1	3	2	3	2	2	2	2	2	4	3	2
RLK-Pelle_Extensin	7	6	8	4	9	7	7	7	8	13	8	5	6	10	5	5
TTK	1	1	1	1	2	1	1	1	1	2	2	1	1	2	1	3
CMGC_CDKL-Os	0	0	0	0	0	21	22	23	0	0	0	0	1	0	0	0
TKL-Cr-3	0	0	0	0	0	0	0	1	0	0	0	0	0	0	0	1
PEK_GCN2	1	1	0	1	1	1	1	1	1	1	1	1	1	3	1	1
TKL-Pl-1	1	2	2	1	1	1	2	2	2	3	4	2	3	4	2	2
AGC-Pl	3	2	2	1	2	2	2	2	1	1	1	5	2	5	2	2
RLK-Pelle_URK-1	3	1	3	2	2	3	3	2	3	4	4	2	2	4	3	2
Total	664	683	798	635	740	1495	1256	1255	854	1413	1061	427	1009	1887	1023	653

## Sheet: CAZymes
Carbohydrate-Active Enzymes (CAZymes) present in Cremastra appendiculata and other genomes.
Enzyme	Cremastra appendiculata	Phalaenopsis equestris	Dendrobium catenatum	Apostasia shenzhenica	Asparagus officinalis	Oryza sativa	Brachypodium distachyon	Sorghum bicolor	Ananas comosus	Musa acuminata	Phoenix dactylifera	Spirodela polyrhiza	Vitis vinifera	Populus trichocarpa		Amborella trichopoda
GH43	1	1	1	0	2	2	2	2	1	1	3	1	1	1	2	1
GH1	21	16	17	18	30	35	27	40	20	25	21	4	27	42	48	24
GH20	4	4	3	3	4	5	6	5	4	3	3	2	2	4	3	3
AA5	4	3	4	7	4	4	4	8	9	8	6	2	5	11	7	8
CE16	3	4	4	2	1	4	5	8	3	6	6	1	7	6	11	1
GT28	5	3	5	6	4	4	4	4	5	5	6	2	3	5	4	3
GT30	1	1	1	1	1	1	1	1	1	1	0	1	1	1	1	1
GT24	1	0	0	0	0	1	1	1	1	1	1	1	1	1	1	1
AA3	5	1	5	6	9	11	10	12	6	8	8	6	7	12	12	5
CBM49	0	0	0	0	0	0	0	0	0	0	0	0	0	0	0	1
GT4	15	14	16	13	23	23	24	21	21	27	25	15	21	28	23	10
CBM18	0	0	0	0	0	0	0	0	0	0	0	0	0	0	1	0
GT10	3	3	3	2	1	3	2	2	4	7	3	2	2	3	3	2
CBM45	2	2	2	2	3	1	3	2	2	3	3	2	2	4	3	3
GH13	10	5	8	6	9	15	12	17	9	16	12	7	11	15	9	10
GT66	1	2	2	2	1	2	3	3	2	2	3	2	2	3	2	2
GH29	2	1	1	1	1	2	2	2	3	2	2	0	2	3	1	4
GT64	2	5	2	3	4	3	4	4	3	8	5	3	2	5	3	5
GH2	2	3	3	2	2	2	2	2	2	2	2	2	2	3	2	2
CBM43	14	10	15	8	13	15	16	18	12	28	20	6	12	25	23	7
GT106	22	20	28	23	28	29	29	28	31	46	37	24	29	44	34	25
GT65	1	1	1	1	2	1	1	1	1	1	2	1	0	2	1	1
GH51	2	2	2	1	3	8	5	6	3	2	2	2	1	3	2	1
GT33	1	1	1	1	1	2	1	1	2	1	1	1	1	1	1	1
GH17	30	33	37	27	27	65	57	54	36	48	44	24	34	77	50	28
CBM20	2	2	3	2	2	5	3	5	4	2	4	3	4	6	3	2
GH146	1	0	1	1	1	3	3	3	1	4	2	2	2	3	2	3
GH5	16	13	15	14	27	17	10	15	14	24	23	9	23	19	13	10
GT19	1	0	1	1	1	1	1	1	1	2	1	1	1	1	1	1
CE13	7	6	7	6	14	10	11	12	7	13	10	7	7	10	12	3
GT96	1	1	1	1	1	1	1	1	1	1	1	1	1	1	1	1
GH47	4	4	4	5	4	4	4	4	5	6	5	4	6	6	5	4
GH18	6	7	7	5	7	13	13	17	9	9	16	3	15	22	11	10
GH27	4	4	4	2	3	5	4	8	5	9	4	3	6	8	4	5
PL1	14	9	14	11	8	11	7	10	14	19	15	3	17	31	26	9
GH19	8	4	12	5	3	16	14	18	7	15	12	1	13	21	14	9
GH10	3	2	2	1	2	6	6	6	4	3	3	1	2	5	5	2
GH38	4	4	6	4	2	3	5	5	3	4	6	3	6	7	4	3
GH36	2	3	2	3	6	6	6	8	7	7	10	8	10	14	5	12
GH0	1	0	1	2	4	4	3	3	2	4	5	0	3	1	3	1
GH14	6	5	6	5	7	10	11	10	10	13	9	7	9	13	9	7
GT14	10	11	12	11	6	11	11	12	14	16	14	9	10	15	11	9
GT16	1	1	1	1	1	1	1	2	0	2	1	0	0	1	1	1
GT1	73	59	91	59	56	188	163	188	66	58	100	4	98	204	115	74
GH95	1	1	0	1	2	2	2	2	1	2	1	0	1	4	1	2
GT0	26	24	23	19	24	34	33	38	28	49	40	16	29	44	46	20
GT59	1	1	1	1	1	1	1	1	1	1	1	1	1	1	1	1
GH32	5	4	3	4	6	11	11	12	4	7	8	3	6	8	8	5
GT29	4	5	4	3	4	5	5	7	5	4	5	3	3	4	3	3
GT37	1	1	1	1	1	18	16	19	4	6	8	3	2	6	10	3
GT8	30	28	35	28	27	40	36	35	49	67	47	29	32	54	41	24
GT58	1	1	0	1	1	1	1	1	1	1	1	0	1	1	1	1
CBM22	1	2	4	3	2	7	6	5	2	4	2	2	3	1	6	1
GT5	5	2	6	3	5	9	7	8	8	14	6	4	7	7	5	6
AA7	10	10	9	9	8	11	11	16	3	4	11	1	9	65	27	5
GT77	5	4	6	7	5	16	26	20	12	14	11	4	11	18	18	8
GH16	14	14	21	15	17	30	29	32	21	41	31	0	23	40	33	14
GT43	5	5	4	2	6	10	10	9	7	19	7	2	4	6	4	4
GH81	1	3	1	0	0	1	1	2	2	1	1	4	1	1	2	1
GT75	2	1	2	4	6	3	4	4	5	10	5	2	4	9	5	3
AA1	24	29	27	22	25	42	44	43	36	48	47	19	56	82	39	23
GH37	3	1	3	1	1	1	1	1	1	1	2	1	1	3	1	1
GT92	1	2	3	3	1	3	3	3	3	6	7	2	2	3	4	1
GH35	14	14	17	13	17	15	15	12	12	26	14	9	17	23	17	11
GT35	2	1	2	2	3	2	3	2	2	2	3	2	4	4	2	3
GT76	1	2	2	1	1	1	1	1	1	1	0	1	1	1	1	1
PL4	1	1	1	2	2	3	4	6	3	7	3	4	5	9	8	2
GT9	0	0	0	0	0	0	0	1	0	0	0	0	0	1	0	0
CBM57	27	36	59	28	37	73	41	48	33	44	62	17	70	224	52	26
GH116	4	3	3	3	4	4	5	4	2	5	4	2	2	5	4	2
GT22	3	3	3	3	3	4	3	3	4	4	3	2	3	3	3	3
GT41	2	2	2	2	10	3	4	2	2	3	5	2	2	4	2	2
GT2	36	24	42	33	34	46	42	52	40	58	46	28	64	54	42	27
GH100	6	7	8	6	6	8	8	7	7	12	6	6	11	12	9	5
GT57	2	2	2	2	1	2	2	2	2	2	2	2	2	3	2	2
GH89	0	1	0	1	2	1	2	2	2	1	2	0	2	2	1	2
AA2	36	33	44	27	40	112	114	116	77	98	64	13	64	89	62	53
GT17	4	3	4	3	3	4	3	3	3	8	4	3	2	5	6	2
CE8	42	32	36	30	31	41	29	36	33	57	36	10	47	78	66	32
GH31	6	4	4	7	7	7	6	6	5	6	5	4	8	10	5	6
GH9	14	13	13	7	17	25	22	25	19	32	28	18	19	30	25	19
GH33	2	1	1	1	1	2	1	1	2	2	1	1	0	1	1	1
AA6	5	6	5	3	4	4	6	6	6	8	5	2	7	9	4	3
GT48	7	5	7	10	6	11	11	12	10	16	9	8	9	11	13	7
GH28	28	29	33	21	43	43	42	38	41	58	43	15	53	77	67	34
GH85	1	1	1	1	0	1	1	1	2	2	1	1	1	2	2	1
CBM53	1	1	1	1	1	2	2	2	1	2	1	1	1	1	1	1
GT20	12	9	11	8	10	13	9	11	8	17	12	11	10	13	10	6
GT90	5	2	3	2	2	6	5	6	5	9	4	2	11	6	9	3
CE6	1	1	0	2	0	4	4	5	2	2	2	1	3	3	2	1
GT47	24	22	25	24	24	37	34	39	27	39	32	29	33	59	39	28
GT31	19	20	26	14	19	41	38	36	29	36	26	13	30	41	33	20
GT32	1	1	1	1	1	2	2	2	2	1	3	1	3	4	6	3
GH3	13	13	12	14	16	16	15	18	15	23	10	9	22	24	16	15
GT95	1	3	3	2	3	3	3	3	3	3	4	2	3	6	3	2
GT13	1	1	2	2	1	1	1	1	1	1	2	1	1	2	1	2
GT68	1	1	2	1	1	1	1	1	2	2	2	2	1	1	3	1
GH63	1	1	1	1	1	1	1	1	1	1	1	1	1	1	2	1
GH77	2	2	1	2	2	1	1	1	2	2	2	2	1	1	2	2
GT34	4	5	3	5	2	7	8	12	4	9	7	2	3	8	7	3
GT21	1	0	0	1	1	1	1	1	1	2	2	0	1	3	1	1
CBM48	2	2	2	2	3	4	3	4	4	4	4	4	4	6	3	1
GH79	13	9	6	6	5	5	4	4	8	6	5	3	4	5	3	3
GT61	9	8	12	6	8	25	22	29	24	32	13	3	4	9	8	6
CE11	1	1	0	1	1	1	1	1	1	1	1	1	1	1	4	1
GH152	17	19	24	14	10	27	28	30	28	30	25	6	23	70	35	20
GT51	2	1	2	1	1	0	0	0	2	1	2	0	1	0	0	0
GT50	1	1	1	1	1	1	1	1	1	1	1	1	1	1	1	1
total	831	754	931	718	855	1409	1294	1422	1027	1437	1204	521	1159	1966	1330	806

## Sheet: Rgenes
Resistance gene (Rgenes) present in Cremastra appendiculata and other genomes.
Species	NB	LRR	TIR	BED	RPW8	CC	Total
Populus trichocarpa	563	831	199	42	9	1462	2576
Oryza sativa	506	571	1	20	0	1573	2414
Sorghum bicolor	336	451	2	8	0	1205	1816
Brachypodium distachyon	357	379	1	7	0	1200	1762
Musa acuminata	106	380	1	14	1	1330	1740
Phoenix dactylifera	169	351	2	14	1	1256	1677
Arabidopsis thaliana	167	360	132	7	11	1194	1644
Vitis vinifera	314	511	24	5	11	799	1449
Ananas comosus	168	322	1	4	2	1067	1436
Asparagus officinalis	47	181	0	27	0	1094	1313
Dendrobium catenatum	133	187	0	15	1	809	1102
Amborella trichopoda	107	200	17	1	1	758	1040
Apostasia shenzhenica	15	124	1	13	1	882	1023
Phalaenopsis equestris	47	151	1	7	1	712	906
Cremastra appendiculata	12	121	0	27	0	747	900
Spirodela polyrhiza	21	167	0	6	0	684	859
Species	NB-LRR	CC-NB-LRR	RPW8-NB-LRR	BED-NB-LRR	TIR-NB-LRR	TIR-NB	total
Populus trichocarpa	344	19	6	1	95	148	613
Oryza sativa	210	21	0	2	0	0	233
Vitis vinifera	176	6	3	0	12	17	214
Sorghum bicolor	169	9	0	0	0	0	178
Brachypodium distachyon	131	19	0	0	0	0	150
Arabidopsis thaliana	109	7	4	0	75	97	292
Ananas comosus	102	14	0	0	0	0	116
Phoenix dactylifera	97	9	1	0	0	0	107
Musa acuminata	73	13	1	0	0	0	87
Amborella trichopoda	33	0	1	0	9	10	53
Dendrobium catenatum	29	7	1	0	0	0	37
Asparagus officinalis	25	7	0	0	0	0	32
Spirodela polyrhiza	14	2	0	0	0	0	16
Apostasia shenzhenica	12	0	1	0	0	0	13
Phalaenopsis equestris	10	2	1	0	0	0	13
Cremastra appendiculata	6	1	0	0	0	0	7

## Sheet: KofamKOALA
Statistics of KofamKOALA annotation result in Cremastra appendiculata and other genomes.
KO	Cremastra appendiculata	Phalaenopsis equestris	Dendrobium catenatum	Apostasia shenzhenica	Asparagus officinalis	Oryza sativa	Brachypodium distachyon	Sorghum bicolor	Ananas comosus	Musa acuminata	Phoenix dactylifera	Spirodela polyrhiza	Vitis vinifera	Populus trichocarpa		Amborella trichopoda
>00010; Glycolysis / Gluconeogenesis; Metabolism; Carbohydrate metabolism	92	85	93	83	118	135	123	142	121	178	151	73	109	169	118	91
K00001, alcohol dehydrogenase [EC:1.1.1.1]	0	1	0	0	1	1	1	2	2	1	2	0	1	4	2	0
K00002, alcohol dehydrogenase (NADP+) [EC:1.1.1.2]	3	3	3	0	5	3	4	5	3	1	2	1	5	3	4	2
K00016, L-lactate dehydrogenase [EC:1.1.1.27]	1	0	0	1	1	2	1	2	2	3	1	0	2	2	1	1
K00121, S-(hydroxymethyl)glutathione dehydrogenase / alcohol dehydrogenase [EC:1.1.1.284 1.1.1.1]	1	1	0	1	1	1	1	1	1	1	1	0	2	1	1	1
K00128, aldehyde dehydrogenase (NAD+) [EC:1.2.1.3]	3	1	2	3	1	4	4	5	3	4	5	0	4	3	3	1
K00129, aldehyde dehydrogenase (NAD(P)+) [EC:1.2.1.5]
K00131, glyceraldehyde-3-phosphate dehydrogenase (NADP+) [EC:1.2.1.9]	1	1	0	1	1	1	1	1	1	2	2	1	2	3	1	1
K00134, glyceraldehyde 3-phosphate dehydrogenase [EC:1.2.1.12]	4	4	3	5	10	7	7	9	6	13	9	4	7	11	7	6
K00161, pyruvate dehydrogenase E1 component alpha subunit [EC:1.2.4.1]	3	2	3	3	2	3	3	3	3	5	4	2	1	3	3	3
K00162, pyruvate dehydrogenase E1 component beta subunit [EC:1.2.4.1]	2	2	3	1	4	4	4	4	2	1	4	2	2	4	3	2
K00382, dihydrolipoamide dehydrogenase [EC:1.8.1.4]	3	4	3	2	2	4	4	4	1	3	4	2	2	4	4	3
K00627, pyruvate dehydrogenase E2 component (dihydrolipoamide acetyltransferase) [EC:2.3.1.12]	2	2	1	2	4	3	3	2	2	1	2	0	3	3	2	1
K00844, hexokinase [EC:2.7.1.1]	3	4	4	4	9	10	9	7	7	9	8	4	6	6	6	4
K00845, glucokinase [EC:2.7.1.2]
K00850, 6-phosphofructokinase 1 [EC:2.7.1.11]	4	5	3	5	5	5	6	7	8	8	9	3	4	6	7	3
K00873, pyruvate kinase [EC:2.7.1.40]	13	7	14	8	13	10	10	13	14	28	21	10	13	17	14	9
K00895, diphosphate-dependent phosphofructokinase [EC:2.7.1.90]	2	4	4	4	5	5	4	6	5	8	6	3	3	5	4	3
K00927, phosphoglycerate kinase [EC:2.7.2.3]	3	3	4	2	3	5	3	4	6	6	7	3	3	5	3	3
K01568, pyruvate decarboxylase [EC:4.1.1.1]	5	2	2	3	0	5	3	3	2	6	4	3	3	6	4	1
K01610, phosphoenolpyruvate carboxykinase (ATP) [EC:4.1.1.49]	2	2	2	2	1	2	1	1	0	3	2	2	1	2	2	11
K01623, fructose-bisphosphate aldolase, class I [EC:4.1.2.13]	5	5	5	4	6	8	4	6	5	12	9	7	5	9	8	4
K01624, fructose-bisphosphate aldolase, class II [EC:4.1.2.13]	1	1	1	1	1	1	1	1	1	1	0	1	1	1	1	1
K01689, enolase [EC:4.2.1.11]	2	3	5	3	4	5	5	4	5	6	5	3	4	7	3	4
K01785, aldose 1-epimerase [EC:5.1.3.3]	3	3	4	5	4	5	7	14	6	4	4	3	4	9	4	2
K01792, glucose-6-phosphate 1-epimerase [EC:5.1.3.15]	4	5	6	3	6	7	6	7	5	7	7	4	5	8	7	4
K01803, triosephosphate isomerase (TIM) [EC:5.3.1.1]	5	5	5	5	8	8	8	8	9	12	8	4	6	10	5	4
K01810, glucose-6-phosphate isomerase [EC:5.3.1.9]	2	2	1	1	2	3	2	2	3	3	2	1	2	2	2	2
K01834, 2,3-bisphosphoglycerate-dependent phosphoglycerate mutase [EC:5.4.2.11]	0	0	1	1	2	2	2	2	1	3	2	1	1	3	2	1
K01835, phosphoglucomutase [EC:5.4.2.2]	2	2	1	2	3	2	2	2	2	3	3	2	2	4	3	2
K01895, acetyl-CoA synthetase [EC:6.2.1.1]	1	1	1	1	1	2	2	2	2	5	2	0	1	1	1	1
K01913, acetate/butyrate---CoA ligase [EC:6.2.1.1 6.2.1.2]	1	1	1	1	0	2	2	2	3	2	0	0	0	1	1	1
K03103, multiple inositol-polyphosphate phosphatase / 2,3-bisphosphoglycerate 3-phosphatase [EC:3.1.3.62 3.1.3.80]	1	1	1	1	3	1	1	1	1	1	1	1	2	2	1	2
K03841, fructose-1,6-bisphosphatase I [EC:3.1.3.11]	3	2	3	3	3	4	4	4	3	4	4	4	4	7	3	3
K13953, alcohol dehydrogenase, propanol-preferring [EC:1.1.1.1]
K14085, aldehyde dehydrogenase family 7 member A1 [EC:1.2.1.31 1.2.1.8 1.2.1.3]	1	1	1	1	1	1	1	1	1	1	1	1	1	2	1	1
K15633, 2,3-bisphosphoglycerate-independent phosphoglycerate mutase [EC:5.4.2.12]	1	1	1	1	3	3	2	2	2	5	4	1	1	2	2	1
K15634, 2,3-bisphosphoglycerate-dependent phosphoglycerate mutase [EC:5.4.2.11]	1	1	1	1	1	3	2	3	1	1	1	0	0	1	2	1
K15779, phosphoglucomutase / phosphopentomutase [EC:5.4.2.2 5.4.2.7]
K18857, alcohol dehydrogenase class-P [EC:1.1.1.1]	4	3	4	2	2	3	3	2	4	5	5	0	6	12	1	2
>00020; Citrate cycle (TCA cycle); Metabolism; Carbohydrate metabolism	37	30	35	30	40	48	42	45	43	55	54	32	39	66	53	39
K00024, malate dehydrogenase [EC:1.1.1.37]
K00025, malate dehydrogenase [EC:1.1.1.37]	2	1	2	2	1	2	2	2	2	3	1	2	3	4	3	0
K00026, malate dehydrogenase [EC:1.1.1.37]	3	3	4	3	3	7	5	6	5	6	7	5	4	10	4	4
K00030, isocitrate dehydrogenase (NAD+) [EC:1.1.1.41]	3	2	3	3	3	3	3	3	3	5	5	1	3	6	5	2
K00031, isocitrate dehydrogenase [EC:1.1.1.42]	2	2	2	3	4	4	3	3	5	5	3	3	3	7	3	2
K00161, pyruvate dehydrogenase E1 component alpha subunit [EC:1.2.4.1]	3	2	3	3	2	3	3	3	3	5	4	2	1	3	3	3
K00162, pyruvate dehydrogenase E1 component beta subunit [EC:1.2.4.1]	2	2	3	1	4	4	4	4	2	1	4	2	2	4	3	2
K00164, 2-oxoglutarate dehydrogenase E1 component [EC:1.2.4.2]	2	1	1	1	2	2	2	2	2	3	2	2	1	2	2	1
K00234, succinate dehydrogenase (ubiquinone) flavoprotein subunit [EC:1.3.5.1]	1	1	1	0	1	1	2	2	2	1	2	1	1	2	2	1
K00235, succinate dehydrogenase (ubiquinone) iron-sulfur subunit [EC:1.3.5.1]	0	0	0	0	0	0	0	0	0	0	0	0	0	0	1	0
K00236, succinate dehydrogenase (ubiquinone) cytochrome b560 subunit
K00237, succinate dehydrogenase (ubiquinone) membrane anchor subunit
K00382, dihydrolipoamide dehydrogenase [EC:1.8.1.4]	3	4	3	2	2	4	4	4	1	3	4	2	2	4	4	3
K00627, pyruvate dehydrogenase E2 component (dihydrolipoamide acetyltransferase) [EC:2.3.1.12]	2	2	1	2	4	3	3	2	2	1	2	0	3	3	2	1
K00658, 2-oxoglutarate dehydrogenase E2 component (dihydrolipoamide succinyltransferase) [EC:2.3.1.61]	1	1	1	1	3	2	1	1	1	3	3	1	2	3	2	1
K01610, phosphoenolpyruvate carboxykinase (ATP) [EC:4.1.1.49]	2	2	2	2	1	2	1	1	0	3	2	2	1	2	2	11
K01647, citrate synthase [EC:2.3.3.1]	2	2	2	3	3	3	2	2	3	2	4	2	2	3	5	3
K01648, ATP citrate (pro-S)-lyase [EC:2.3.3.8]	2	0	2	1	2	3	2	3	3	6	4	1	3	3	4	2
K01676, fumarate hydratase, class I [EC:4.2.1.2]
K01679, fumarate hydratase, class II [EC:4.2.1.2]	1	1	1	1	1	1	1	1	2	1	1	1	2	1	2	1
K01681, aconitate hydratase [EC:4.2.1.3]	4	3	2	1	2	2	2	4	4	4	3	3	3	4	3	2
K01682, aconitate hydratase 2 / 2-methylisocitrate dehydratase [EC:4.2.1.3 4.2.1.99]
K01899, succinyl-CoA synthetase alpha subunit [EC:6.2.1.4 6.2.1.5]	1	1	1	1	1	1	1	1	2	2	2	1	2	3	2	0
K01900, succinyl-CoA synthetase beta subunit [EC:6.2.1.4 6.2.1.5]	1	0	1	0	1	1	1	1	1	1	1	1	1	2	1	0
K01958, pyruvate carboxylase [EC:6.4.1.1]
>00030; Pentose phosphate pathway; Metabolism; Carbohydrate metabolism	42	46	43	46	50	56	51	61	56	80	71	43	48	82	61	47
K00033, 6-phosphogluconate dehydrogenase [EC:1.1.1.44 1.1.1.343]	1	1	2	3	1	2	2	3	3	4	4	3	2	8	3	3
K00036, glucose-6-phosphate 1-dehydrogenase [EC:1.1.1.49 1.1.1.363]	4	3	2	4	4	4	5	5	4	7	5	4	5	6	6	4
K00131, glyceraldehyde-3-phosphate dehydrogenase (NADP+) [EC:1.2.1.9]	1	1	0	1	1	1	1	1	1	2	2	1	2	3	1	1
K00615, transketolase [EC:2.2.1.1]	2	3	3	2	3	2	2	4	2	5	2	2	3	3	2	3
K00616, transaldolase [EC:2.2.1.2]	2	2	2	2	3	2	2	2	2	2	6	1	3	3	2	2
K00850, 6-phosphofructokinase 1 [EC:2.7.1.11]	4	5	3	5	5	5	6	7	8	8	9	3	4	6	7	3
K00851, gluconokinase [EC:2.7.1.12]	1	1	1	1	1	0	1	1	1	1	1	0	1	1	1	1
K00852, ribokinase [EC:2.7.1.15]	1	1	1	1	0	1	1	1	1	0	0	1	0	1	1	1
K00895, diphosphate-dependent phosphofructokinase [EC:2.7.1.90]	2	4	4	4	5	5	4	6	5	8	6	3	3	5	4	3
K00948, ribose-phosphate pyrophosphokinase [EC:2.7.6.1]	3	3	3	2	4	6	5	5	4	6	5	2	4	6	5	4
K01053, gluconolactonase [EC:3.1.1.17]
K01057, 6-phosphogluconolactonase [EC:3.1.1.31]	4	5	4	6	3	4	3	4	5	4	6	2	2	6	5	3
K01619, deoxyribose-phosphate aldolase [EC:4.1.2.4]
K01621, xylulose-5-phosphate/fructose-6-phosphate phosphoketolase [EC:4.1.2.9 4.1.2.22]
K01623, fructose-bisphosphate aldolase, class I [EC:4.1.2.13]	5	5	5	4	6	8	4	6	5	12	9	7	5	9	8	4
K01624, fructose-bisphosphate aldolase, class II [EC:4.1.2.13]	1	1	1	1	1	1	1	1	1	1	0	1	1	1	1	1
K01625, 2-dehydro-3-deoxyphosphogluconate aldolase / (4S)-4-hydroxy-2-oxoglutarate aldolase [EC:4.1.2.14 4.1.3.42]	0	0	1	0	0	1	1	1	0	0	0	0	0	0	0	0
K01783, ribulose-phosphate 3-epimerase [EC:5.1.3.1]	2	1	2	2	2	2	2	2	2	3	2	1	2	3	3	2
K01807, ribose 5-phosphate isomerase A [EC:5.3.1.6]	2	4	4	2	3	3	3	4	4	7	5	5	3	8	4	5
K01810, glucose-6-phosphate isomerase [EC:5.3.1.9]	2	2	1	1	2	3	2	2	3	3	2	1	2	2	2	2
K01835, phosphoglucomutase [EC:5.4.2.2]	2	2	1	2	3	2	2	2	2	3	3	2	2	4	3	2
K03841, fructose-1,6-bisphosphatase I [EC:3.1.3.11]	3	2	3	3	3	4	4	4	3	4	4	4	4	7	3	3
K15779, phosphoglucomutase / phosphopentomutase [EC:5.4.2.2 5.4.2.7]
K21840, hexose oxidase [EC:1.1.3.5]
>00040; Pentose and glucuronate interconversions; Metabolism; Carbohydrate metabolism	81	62	71	56	77	79	65	82	75	115	87	43	109	169	127	77
K00002, alcohol dehydrogenase (NADP+) [EC:1.1.1.2]	3	3	3	0	5	3	4	5	3	1	2	1	5	3	4	2
K00008, L-iditol 2-dehydrogenase [EC:1.1.1.14]	2	0	2	0	1	1	1	1	1	1	2	1	3	2	1	0
K00011, aldehyde reductase [EC:1.1.1.21]
K00012, UDPglucose 6-dehydrogenase [EC:1.1.1.22]	4	0	2	3	0	5	3	3	3	10	4	3	2	4	4	1
K00065, 2-dehydro-3-deoxy-D-gluconate 5-dehydrogenase [EC:1.1.1.127]
K00699, glucuronosyltransferase [EC:2.4.1.17]	0	0	0	0	0	0	0	0	2	0	0	0	1	0	0	0
K00854, xylulokinase [EC:2.7.1.17]	1	0	1	1	2	2	1	2	1	1	2	1	1	1	1	1
K00875, D-ribulokinase [EC:2.7.1.47]	1	1	0	0	1	1	2	1	0	1	1	0	1	1	1	1
K00963, UTP--glucose-1-phosphate uridylyltransferase [EC:2.7.7.9]	1	1	1	1	2	3	2	2	2	2	1	2	1	3	2	1
K01051, pectinesterase [EC:3.1.1.11]	44	37	38	32	41	42	31	43	38	65	45	28	50	86	66	46
K01184, polygalacturonase [EC:3.2.1.15]	3	4	4	2	10	5	5	6	3	5	6	0	14	23	11	3
K01213, galacturan 1,4-alpha-galacturonidase [EC:3.2.1.67]	2	2	0	1	0	0	3	2	3	2	3	1	8	9	3	6
K01728, pectate lyase [EC:4.2.2.2]	14	8	14	11	8	11	7	10	13	19	15	2	17	30	26	9
K01783, ribulose-phosphate 3-epimerase [EC:5.1.3.1]	2	1	2	2	2	2	2	2	2	3	2	1	2	3	3	2
K01805, xylose isomerase [EC:5.3.1.5]	1	2	1	1	2	1	1	1	1	2	1	1	1	1	1	1
K05351, D-xylulose reductase [EC:1.1.1.9]
K12447, UDP-sugar pyrophosphorylase [EC:2.7.7.64]	1	1	1	1	1	1	1	1	1	2	1	1	1	1	1	1
K16190, glucuronokinase [EC:2.7.1.43]	2	1	1	1	1	1	1	1	1	1	1	1	1	1	2	2
K17743, D-xylose reductase [EC:1.1.1.307]
K18102, L-galactonate dehydratase [EC:4.2.1.146]
K18106, D-galacturonate reductase [EC:1.1.1.-]
K22935, D-ribulokinase [EC:2.7.1.47]	0	1	1	0	1	1	1	2	1	0	1	0	1	1	1	1
>00051; Fructose and mannose metabolism; Metabolism; Carbohydrate metabolism	51	54	55	47	69	69	59	67	68	105	87	48	62	86	67	50
K00008, L-iditol 2-dehydrogenase [EC:1.1.1.14]	2	0	2	0	1	1	1	1	1	1	2	1	3	2	1	0
K00009, mannitol-1-phosphate 5-dehydrogenase [EC:1.1.1.17]
K00011, aldehyde reductase [EC:1.1.1.21]
K00064, D-threo-aldose 1-dehydrogenase [EC:1.1.1.122]
K00844, hexokinase [EC:2.7.1.1]	3	4	4	4	9	10	9	7	7	9	8	4	6	6	6	4
K00846, ketohexokinase [EC:2.7.1.3]
K00847, fructokinase [EC:2.7.1.4]	7	4	6	6	2	3	3	3	5	10	7	2	5	7	7	5
K00850, 6-phosphofructokinase 1 [EC:2.7.1.11]	4	5	3	5	5	5	6	7	8	8	9	3	4	6	7	3
K00863, triose/dihydroxyacetone kinase / FAD-AMP lyase (cyclizing) [EC:2.7.1.28 2.7.1.29 4.6.1.15]	1	1	1	0	1	1	1	2	1	1	1	1	1	2	2	1
K00895, diphosphate-dependent phosphofructokinase [EC:2.7.1.90]	2	4	4	4	5	5	4	6	5	8	6	3	3	5	4	3
K00900, 6-phosphofructo-2-kinase [EC:2.7.1.105]
K00966, mannose-1-phosphate guanylyltransferase [EC:2.7.7.13]	3	3	3	2	3	4	3	3	4	6	7	3	3	6	5	3
K00976, fucose-1-phosphate guanylyltransferase [EC:2.7.7.30]
K01103, 6-phosphofructo-2-kinase / fructose-2,6-biphosphatase 3 [EC:2.7.1.105 3.1.3.46]
K01623, fructose-bisphosphate aldolase, class I [EC:4.1.2.13]	5	5	5	4	6	8	4	6	5	12	9	7	5	9	8	4
K01624, fructose-bisphosphate aldolase, class II [EC:4.1.2.13]	1	1	1	1	1	1	1	1	1	1	0	1	1	1	1	1
K01711, GDPmannose 4,6-dehydratase [EC:4.2.1.47]	2	1	1	1	1	1	1	2	1	3	2	2	1	2	2	2
K01803, triosephosphate isomerase (TIM) [EC:5.3.1.1]	5	5	5	5	8	8	8	8	9	12	8	4	6	10	5	4
K01805, xylose isomerase [EC:5.3.1.5]	1	2	1	1	2	1	1	1	1	2	1	1	1	1	1	1
K01809, mannose-6-phosphate isomerase [EC:5.3.1.8]	0	1	1	1	1	3	2	2	1	2	1	1	2	2	2	1
K02377, GDP-L-fucose synthase [EC:1.1.1.271]	1	3	1	1	1	2	1	2	1	2	2	1	1	2	2	1
K03841, fructose-1,6-bisphosphatase I [EC:3.1.3.11]	3	2	3	3	3	4	4	4	3	4	4	4	4	7	3	3
K05305, fucokinase [EC:2.7.1.52]	1	1	1	1	1	1	1	1	1	1	0	1	1	1	1	1
K12661, L-rhamnonate dehydratase [EC:4.2.1.90]
K17497, phosphomannomutase [EC:5.4.2.8]	1	1	1	1	3	1	1	2	1	4	1	1	1	2	1	1
K17742, sorbose reductase [EC:1.1.1.289]
K18337, L-rhamnose 1-dehydrogenase [EC:1.1.1.378 1.1.1.377 1.1.1.173]
K18338, L-rhamnono-1,4-lactonase [EC:3.1.1.65]
K18339, 2-keto-3-deoxy-L-rhamnonate aldolase [EC:4.1.2.53]
K18447, ADP-sugar diphosphatase [EC:3.6.1.21]	1	1	1	1	1	1	2	1	2	1	1	1	1	1	1	2
K19029, 6-phosphofructo-2-kinase / fructose-2,6-biphosphatase 2 [EC:2.7.1.105 3.1.3.46]
K19030, 6-phosphofructo-2-kinase / fructose-2,6-biphosphatase 4 [EC:2.7.1.105 3.1.3.46]
K19355, mannan endo-1,4-beta-mannosidase [EC:3.2.1.78]	8	10	11	6	15	9	6	8	11	18	18	7	13	14	8	10
>00052; Galactose metabolism; Metabolism; Carbohydrate metabolism	36	37	35	39	54	59	64	76	55	79	67	30	60	108	64	43
K00011, aldehyde reductase [EC:1.1.1.21]
K00844, hexokinase [EC:2.7.1.1]	3	4	4	4	9	10	9	7	7	9	8	4	6	6	6	4
K00845, glucokinase [EC:2.7.1.2]
K00849, galactokinase [EC:2.7.1.6]
K00850, 6-phosphofructokinase 1 [EC:2.7.1.11]	4	5	3	5	5	5	6	7	8	8	9	3	4	6	7	3
K00963, UTP--glucose-1-phosphate uridylyltransferase [EC:2.7.7.9]	1	1	1	1	2	3	2	2	2	2	1	2	1	3	2	1
K00965, UDPglucose--hexose-1-phosphate uridylyltransferase [EC:2.7.7.12]	1	1	1	1	1	1	1	1	1	1	1	1	1	2	1	1
K01187, alpha-glucosidase [EC:3.2.1.20]	5	3	3	4	5	6	5	4	4	4	4	2	5	9	5	5
K01190, beta-galactosidase [EC:3.2.1.23]	1	1	1	1	1	1	1	1	1	1	1	0	1	2	1	1
K01193, beta-fructofuranosidase [EC:3.2.1.26]	4	4	3	4	6	6	11	12	4	7	8	1	4	8	8	3
K01229, lactase-phlorizin hydrolase [EC:3.2.1.108 3.2.1.62]
K01684, galactonate dehydratase [EC:4.2.1.6]
K01784, UDP-glucose 4-epimerase [EC:5.1.3.2]	4	5	7	4	5	7	7	7	5	15	7	0	5	7	8	4
K01785, aldose 1-epimerase [EC:5.1.3.3]	3	3	4	5	4	5	7	14	6	4	4	3	4	9	4	2
K01835, phosphoglucomutase [EC:5.4.2.2]	2	2	1	2	3	2	2	2	2	3	3	2	2	4	3	2
K01854, UDP-galactopyranose mutase [EC:5.4.99.9]
K06611, stachyose synthetase [EC:2.4.1.67]	0	0	0	0	2	0	1	1	1	0	1	1	1	2	1	2
K06617, raffinose synthase [EC:2.4.1.82]	2	1	1	3	4	4	4	6	4	4	9	3	6	10	4	5
K07407, alpha-galactosidase [EC:3.2.1.22]	4	4	4	2	3	5	4	8	5	13	4	4	6	8	4	7
K12309, beta-galactosidase [EC:3.2.1.23]	0	1	0	1	1	1	1	1	0	1	1	0	1	0	1	0
K12316, lysosomal alpha-glucosidase [EC:3.2.1.20]
K12447, UDP-sugar pyrophosphorylase [EC:2.7.7.64]	1	1	1	1	1	1	1	1	1	2	1	1	1	1	1	1
K15779, phosphoglucomutase / phosphopentomutase [EC:5.4.2.2 5.4.2.7]
K18819, inositol 3-alpha-galactosyltransferase [EC:2.4.1.123]	1	1	1	1	2	2	2	2	4	5	5	3	12	31	8	2
>00053; Ascorbate and aldarate metabolism; Metabolism; Carbohydrate metabolism	32	27	28	30	33	50	48	46	42	60	45	24	40	53	48	29
K00012, UDPglucose 6-dehydrogenase [EC:1.1.1.22]	4	0	2	3	0	5	3	3	3	10	4	3	2	4	4	1
K00064, D-threo-aldose 1-dehydrogenase [EC:1.1.1.122]
K00103, L-gulonolactone oxidase [EC:1.1.3.8]	2	2	2	1	3	8	9	4	2	4	1	0	2	3	6	2
K00128, aldehyde dehydrogenase (NAD+) [EC:1.2.1.3]	3	1	2	3	1	4	4	5	3	4	5	0	4	3	3	1
K00225, L-galactono-1,4-lactone dehydrogenase [EC:1.3.2.3]	1	1	1	1	1	2	1	1	1	1	1	1	1	1	1	1
K00423, L-ascorbate oxidase [EC:1.10.3.3]	2	3	2	2	1	4	4	6	3	2	3	1	5	9	5	3
K00434, L-ascorbate peroxidase [EC:1.11.1.11]	4	3	3	3	3	8	7	7	8	9	6	4	5	7	6	3
K00469, inositol oxygenase [EC:1.13.99.1]	1	1	1	1	2	1	1	1	2	7	2	1	3	3	4	2
K00699, glucuronosyltransferase [EC:2.4.1.17]	0	0	0	0	0	0	0	0	2	0	0	0	1	0	0	0
K01053, gluconolactonase [EC:3.1.1.17]
K08232, monodehydroascorbate reductase (NADH) [EC:1.6.5.4]	2	4	3	3	5	5	5	5	4	4	4	3	3	3	5	4
K10046, GDP-D-mannose 3', 5'-epimerase [EC:5.1.3.18 5.1.3.-]	1	1	1	1	2	2	2	2	2	4	3	1	2	3	1	1
K10047, inositol-phosphate phosphatase / L-galactose 1-phosphate phosphatase [EC:3.1.3.25 3.1.3.93]	1	1	1	1	3	1	1	1	1	1	1	1	1	4	1	1
K12447, UDP-sugar pyrophosphorylase [EC:2.7.7.64]	1	1	1	1	1	1	1	1	1	2	1	1	1	1	1	1
K14085, aldehyde dehydrogenase family 7 member A1 [EC:1.2.1.31 1.2.1.8 1.2.1.3]	1	1	1	1	1	1	1	1	1	1	1	1	1	2	1	1
K14190, GDP-L-galactose phosphorylase [EC:2.7.7.69]	3	2	3	3	3	3	4	3	4	5	7	3	3	3	2	2
K16190, glucuronokinase [EC:2.7.1.43]	2	1	1	1	1	1	1	1	1	1	1	1	1	1	2	2
K17744, L-galactose dehydrogenase [EC:1.1.1.316]	1	2	1	2	1	1	1	1	1	1	1	1	1	2	1	1
K18649, inositol-phosphate phosphatase / L-galactose 1-phosphate phosphatase / histidinol-phosphatase [EC:3.1.3.25 3.1.3.93 3.1.3.15]	1	1	1	1	2	1	1	1	1	0	1	0	1	1	1	1
K19642, D-galacturonate reductase [EC:1.1.1.365]	0	0	0	0	0	0	0	0	0	0	0	0	1	0	0	0
K21888, glutathione dehydrogenase/transferase [EC:1.8.5.1 2.5.1.18]	2	2	2	2	3	2	2	3	2	4	3	2	2	3	4	2
>00061; Fatty acid biosynthesis; Metabolism; Lipid metabolism	30	27	28	28	49	43	47	51	47	47	49	26	43	56	39	33
K00059, 3-oxoacyl-[acyl-carrier protein] reductase [EC:1.1.1.100]	2	1	3	3	4	7	6	7	7	3	4	1	2	4	3	2
K00208, enoyl-[acyl-carrier protein] reductase I [EC:1.3.1.9 1.3.1.10]	0	1	2	1	3	2	1	2	5	2	2	1	2	4	1	1
K00645, [acyl-carrier-protein] S-malonyltransferase [EC:2.3.1.39]	1	1	1	1	1	1	1	1	1	1	1	1	0	0	1	1
K00648, 3-oxoacyl-[acyl-carrier-protein] synthase III [EC:2.3.1.180]	1	1	1	2	2	1	1	1	2	2	2	2	2	1	1	1
K00665, fatty acid synthase, animal type [EC:2.3.1.85]
K00667, fatty acid synthase subunit alpha, fungi type [EC:2.3.1.86]
K00668, fatty acid synthase subunit beta, fungi type [EC:2.3.1.86]
K01071, medium-chain acyl-[acyl-carrier-protein] hydrolase [EC:3.1.2.21]
K01897, long-chain acyl-CoA synthetase [EC:6.2.1.3]	6	7	5	3	8	9	11	12	8	8	9	3	7	10	9	6
K01946, acetyl-CoA carboxylase / biotin carboxylase 2 [EC:6.4.1.2 6.3.4.14 2.1.3.15]
K01961, acetyl-CoA carboxylase, biotin carboxylase subunit [EC:6.4.1.2 6.3.4.14]	2	1	1	0	2	0	0	0	1	2	2	1	1	2	1	2
K01962, acetyl-CoA carboxylase carboxyl transferase subunit alpha [EC:6.4.1.2 2.1.3.15]	2	2	2	0	2	0	0	0	3	2	3	1	2	3	1	2
K01963, acetyl-CoA carboxylase carboxyl transferase subunit beta [EC:6.4.1.2 2.1.3.15]	1	0	0	0	1	0	0	0	1	0	0	0	0	0	1	0
K02160, acetyl-CoA carboxylase biotin carboxyl carrier protein	1	0	1	2	2	0	0	0	3	3	2	2	3	3	2	2
K02372, 3-hydroxyacyl-[acyl-carrier-protein] dehydratase [EC:4.2.1.59]	0	1	1	1	1	2	2	2	2	2	1	1	2	2	2	1
K03921, acyl-[acyl-carrier-protein] desaturase [EC:1.14.19.2 1.14.19.11 1.14.19.26]	5	2	3	3	4	9	8	10	5	8	7	5	10	6	7	5
K07512, mitochondrial enoyl-[acyl-carrier protein] reductase / trans-2-enoyl-CoA reductase [EC:1.3.1.- 1.3.1.38]	0	1	1	1	1	2	3	1	1	1	1	1	1	1	1	2
K09458, 3-oxoacyl-[acyl-carrier-protein] synthase II [EC:2.3.1.179]	5	3	3	5	8	4	6	4	2	5	5	2	5	7	3	3
K10781, fatty acyl-ACP thioesterase B [EC:3.1.2.14 3.1.2.21]	2	3	3	3	6	2	4	5	4	5	5	2	3	8	1	2
K10782, fatty acyl-ACP thioesterase A [EC:3.1.2.14]	1	1	0	1	2	1	1	2	1	1	2	2	1	1	2	1
K11262, acetyl-CoA carboxylase / biotin carboxylase 1 [EC:6.4.1.2 6.3.4.14 2.1.3.15]	1	1	1	1	1	2	2	3	1	1	1	1	1	3	2	1
K15013, long-chain-fatty-acid--CoA ligase ACSBG [EC:6.2.1.3]
K18660, malonyl-CoA/methylmalonyl-CoA synthetase [EC:6.2.1.-]	0	1	0	1	1	1	1	1	0	1	2	0	1	1	1	1
>00062; Fatty acid elongation; Metabolism; Lipid metabolism	21	25	29	21	24	46	46	49	24	44	31	18	32	54	36	31
K00022, 3-hydroxyacyl-CoA dehydrogenase [EC:1.1.1.35]
K01068, acyl-coenzyme A thioesterase 1/2/4 [EC:3.1.2.2]	0	0	0	1	0	0	0	1	0	0	1	0	1	1	1	1
K01074, palmitoyl-protein thioesterase [EC:3.1.2.22]	2	2	2	2	3	2	2	2	1	4	1	1	2	3	7	1
K07511, enoyl-CoA hydratase [EC:4.2.1.17]
K07512, mitochondrial enoyl-[acyl-carrier protein] reductase / trans-2-enoyl-CoA reductase [EC:1.3.1.- 1.3.1.38]	0	1	1	1	1	2	3	1	1	1	1	1	1	1	1	2
K10244, elongation of very long chain fatty acids protein 5 [EC:2.3.1.199]
K10246, fatty acid elongase 3 [EC:2.3.1.199]
K10249, elongation of very long chain fatty acids protein 4 [EC:2.3.1.199]
K10251, 17beta-estradiol 17-dehydrogenase / very-long-chain 3-oxoacyl-CoA reductase [EC:1.1.1.62 1.1.1.330]	2	2	3	1	0	9	6	8	2	3	3	10	4	5	2	2
K10258, very-long-chain enoyl-CoA reductase [EC:1.3.1.93]	3	4	4	2	4	2	3	2	1	4	3	2	3	7	2	2
K10703, very-long-chain (3R)-3-hydroxyacyl-CoA dehydratase [EC:4.2.1.134]	1	1	2	1	3	6	4	4	2	3	2	2	2	2	2	2
K15397, 3-ketoacyl-CoA synthase [EC:2.3.1.199]	13	15	17	13	13	25	28	31	17	29	20	2	19	35	21	21
K16339, acyl-coenzyme A thioesterase THEM4 [EC:3.1.2.2]
>00071; Fatty acid degradation; Metabolism; Lipid metabolism	29	27	26	26	29	37	38	41	35	39	41	13	34	54	35	24
K00001, alcohol dehydrogenase [EC:1.1.1.1]	0	1	0	0	1	1	1	2	2	1	2	0	1	4	2	0
K00022, 3-hydroxyacyl-CoA dehydrogenase [EC:1.1.1.35]
K00121, S-(hydroxymethyl)glutathione dehydrogenase / alcohol dehydrogenase [EC:1.1.1.284 1.1.1.1]	1	1	0	1	1	1	1	1	1	1	1	0	2	1	1	1
K00128, aldehyde dehydrogenase (NAD+) [EC:1.2.1.3]	3	1	2	3	1	4	4	5	3	4	5	0	4	3	3	1
K00232, acyl-CoA oxidase [EC:1.3.3.6]	3	3	3	3	4	3	3	4	5	4	4	3	3	6	5	3
K00249, acyl-CoA dehydrogenase [EC:1.3.8.7]	2	2	1	2	2	2	2	1	1	2	1	2	1	2	1	1
K00252, glutaryl-CoA dehydrogenase [EC:1.3.8.6]
K00626, acetyl-CoA C-acetyltransferase [EC:2.3.1.9]	3	3	2	4	4	4	4	5	4	7	5	2	4	5	5	2
K01692, enoyl-CoA hydratase [EC:4.2.1.17]
K01897, long-chain acyl-CoA synthetase [EC:6.2.1.3]	6	7	5	3	8	9	11	12	8	8	9	3	7	10	9	6
K07425, long-chain fatty acid omega-monooxygenase [EC:1.14.14.80]
K07511, enoyl-CoA hydratase [EC:4.2.1.17]
K07513, acetyl-CoA acyltransferase 1 [EC:2.3.1.16]	2	2	2	2	2	2	2	2	2	4	3	1	2	3	3	1
K07517, Delta3-Delta2-enoyl-CoA isomerase [EC:5.3.3.8]	1	2	2	3	0	3	3	3	3	2	2	0	1	3	3	4
K09478, short/branched chain acyl-CoA dehydrogenase [EC:1.3.99.12]
K10527, enoyl-CoA hydratase/3-hydroxyacyl-CoA dehydrogenase [EC:4.2.1.17 1.1.1.35 1.1.1.211]	5	2	5	3	4	4	3	3	3	4	4	2	2	3	2	3
K13238, Delta3-Delta2-enoyl-CoA isomerase [EC:5.3.3.8]
K13239, Delta3-Delta2-enoyl-CoA isomerase [EC:5.3.3.8]
K13953, alcohol dehydrogenase, propanol-preferring [EC:1.1.1.1]
K14085, aldehyde dehydrogenase family 7 member A1 [EC:1.2.1.31 1.2.1.8 1.2.1.3]	1	1	1	1	1	1	1	1	1	1	1	1	1	2	1	1
K14338, cytochrome P450 / NADPH-cytochrome P450 reductase [EC:1.14.14.1 1.6.2.4]
K15013, long-chain-fatty-acid--CoA ligase ACSBG [EC:6.2.1.3]
K15401, long-chain fatty acid omega-monooxygenase [EC:1.14.14.80]	0	0	0	0	0	1	1	1	0	0	1	0	1	2	1	0
K18857, alcohol dehydrogenase class-P [EC:1.1.1.1]	4	3	4	2	2	3	3	2	4	5	5	0	6	12	1	2
K18880, Delta3-Delta2-enoyl-CoA isomerase [EC:5.3.3.8]
K20495, long-chain fatty acid omega-monooxygenase [EC:1.14.14.80]	0	1	1	1	1	1	1	1	1	0	1	0	1	1	1	0
>00072; Synthesis and degradation of ketone bodies; Metabolism; Lipid metabolism	6	6	5	7	9	10	8	10	9	12	10	4	11	10	7	4
K00626, acetyl-CoA C-acetyltransferase [EC:2.3.1.9]	3	3	2	4	4	4	4	5	4	7	5	2	4	5	5	2
K01027, 3-oxoacid CoA-transferase [EC:2.8.3.5]
K01640, hydroxymethylglutaryl-CoA lyase [EC:4.1.3.4]	2	2	2	2	3	3	2	2	2	3	3	1	2	2	1	1
K01641, hydroxymethylglutaryl-CoA synthase [EC:2.3.3.10]	1	1	1	1	2	3	2	3	3	2	2	1	5	3	1	1
>00073; Cutin, suberine and wax biosynthesis; Metabolism; Lipid metabolism	13	16	24	11	21	31	33	41	25	15	25	9	24	40	50	13
K13356, alcohol-forming fatty acyl-CoA reductase [EC:1.2.1.84]	4	4	9	2	3	9	7	12	5	6	1	2	5	9	8	3
K13407, fatty acid omega-hydroxylase [EC:1.14.-.-]
K15398, fatty acid omega-hydroxylase [EC:1.14.-.-]	0	0	0	0	0	0	0	0	1	0	1	0	0	2	4	0
K15399, cytochrome P450 family 77 subfamily A polypeptide 6 [EC:1.14.-.-]
K15400, omega-hydroxypalmitate O-feruloyl transferase [EC:2.3.1.188]	2	4	4	3	1	1	2	5	4	0	5	0	2	7	5	4
K15401, long-chain fatty acid omega-monooxygenase [EC:1.14.14.80]	0	0	0	0	0	1	1	1	0	0	1	0	1	2	1	0
K15402, fatty acid omega-hydroxylase [EC:1.14.-.-]	2	3	3	1	1	2	2	2	3	0	5	0	1	4	6	0
K15403, fatty acid omega-hydroxy dehydrogenase [EC:1.1.-.-]	1	0	1	1	2	2	2	2	0	2	2	1	1	2	1	1
K15404, aldehyde decarbonylase [EC:4.1.99.5]	3	3	3	1	8	7	8	8	6	5	4	1	9	6	4	3
K15405, midchain alkane hydroxylase	0	0	0	0	0	0	0	0	0	0	0	0	0	0	11	0
K15406, wax-ester synthase / diacylglycerol O-acyltransferase [EC:2.3.1.75 2.3.1.20]	0	0	0	0	0	0	0	0	0	0	0	0	0	0	1	0
K17991, peroxygenase [EC:1.11.2.3]	1	1	3	2	5	8	10	10	5	2	5	5	2	3	8	2
K20495, long-chain fatty acid omega-monooxygenase [EC:1.14.14.80]	0	1	1	1	1	1	1	1	1	0	1	0	1	1	1	0
K20769, fatty acid omega-hydroxylase [EC:1.14.-.-]	0	0	0	0	0	0	0	0	0	0	0	0	2	4	0	0
>00100; Steroid biosynthesis; Metabolism; Lipid metabolism	29	26	28	21	31	41	38	61	28	50	42	19	34	50	38	24
K00213, 7-dehydrocholesterol reductase [EC:1.3.1.21]	1	0	1	0	1	1	1	1	1	1	1	1	1	2	1	1
K00222, Delta14-sterol reductase [EC:1.3.1.70]	1	0	1	0	2	2	0	1	0	0	1	0	1	1	1	1
K00223, Delta24(24(1))-sterol reductase [EC:1.3.1.71]
K00227, Delta7-sterol 5-desaturase [EC:1.14.19.20]	1	0	1	1	1	1	1	1	1	4	2	0	3	2	2	1
K00511, squalene monooxygenase [EC:1.14.14.17]	1	3	2	1	3	2	1	1	1	6	2	1	5	9	6	1
K00559, sterol 24-C-methyltransferase [EC:2.1.1.41]	3	2	3	1	1	2	2	5	0	4	4	1	2	3	1	2
K00637, sterol O-acyltransferase [EC:2.3.1.26]
K00801, farnesyl-diphosphate farnesyltransferase [EC:2.5.1.21]	1	2	1	1	1	2	2	1	1	3	2	1	1	2	2	1
K01052, lysosomal acid lipase/cholesteryl ester hydrolase [EC:3.1.1.13]	3	5	4	4	4	4	5	5	5	10	5	4	5	7	4	5
K01824, cholestenol Delta-isomerase [EC:5.3.3.5]	3	1	1	1	2	1	1	6	2	1	2	2	1	2	1	1
K01852, lanosterol synthase [EC:5.4.99.7]
K01853, cycloartenol synthase [EC:5.4.99.8]	1	1	1	1	1	1	2	2	1	0	1	0	5	5	1	1
K05917, sterol 14alpha-demethylase [EC:1.14.14.154 1.14.15.36]	1	1	1	1	1	9	8	15	1	3	2	1	2	2	1	1
K07748, sterol-4alpha-carboxylate 3-dehydrogenase (decarboxylating) [EC:1.1.1.170]
K07750, methylsterol monooxygenase [EC:1.14.18.9]
K08242, 24-methylenesterol C-methyltransferase [EC:2.1.1.143]	2	1	2	1	1	1	2	1	2	0	2	0	0	2	2	1
K08246, cycloeucalenol cycloisomerase [EC:5.5.1.9]	1	1	1	0	1	1	1	2	2	2	1	1	1	1	1	1
K09827, 3-keto steroid reductase [EC:1.1.1.270]
K09828, Delta24-sterol reductase [EC:1.3.1.72 1.3.1.-]	2	2	3	1	3	1	2	2	0	2	4	1	1	2	1	1
K09829, C-8 sterol isomerase [EC:5.-.-.-]
K09831, sterol 22-desaturase [EC:1.14.19.41]
K09832, sterol 22-desaturase [EC:1.14.19.41]	2	1	1	1	1	4	0	1	1	2	2	0	0	1	4	1
K14423, plant 4,4-dimethylsterol C-4alpha-methyl-monooxygenase [EC:1.14.18.10]	2	1	1	2	2	2	4	5	2	5	3	1	1	3	3	1
K14424, plant 4alpha-monomethylsterol monooxygenase [EC:1.14.18.11]	0	1	1	1	2	2	1	1	3	4	3	2	2	2	2	1
K14674, TAG lipase / steryl ester hydrolase / phospholipase A2 / LPA acyltransferase [EC:3.1.1.3 3.1.1.13 3.1.1.4 2.3.1.51]	2	2	1	2	2	2	2	2	2	1	3	2	1	2	2	1
K23558, plant 3beta-hydroxysteroid-4alpha-carboxylate 3-dehydrogenase [EC:1.1.1.418]	2	2	2	2	2	3	3	9	3	2	2	1	2	2	3	2
>00130; Ubiquinone and other terpenoid-quinone biosynthesis; Metabolism; Metabolism of cofactors and vitamins	43	34	38	40	31	47	49	55	44	45	43	20	45	65	45	35
K00457, 4-hydroxyphenylpyruvate dioxygenase [EC:1.13.11.27]	1	1	1	1	2	1	2	3	1	1	1	1	1	2	1	1
K00487, trans-cinnamate 4-monooxygenase [EC:1.14.14.91]	3	2	2	2	0	4	3	3	5	4	5	0	2	3	1	2
K00591, polyprenyldihydroxybenzoate methyltransferase / 3-demethylubiquinol 3-O-methyltransferase [EC:2.1.1.114 2.1.1.64]	0	0	0	0	0	1	1	0	0	1	0	0	0	0	0	0
K00815, tyrosine aminotransferase [EC:2.6.1.5]	3	2	3	1	5	6	5	7	2	3	3	1	5	9	8	2
K00838, aromatic amino acid aminotransferase I / 2-aminoadipate transaminase [EC:2.6.1.57 2.6.1.39 2.6.1.27 2.6.1.5]
K01661, naphthoate synthase [EC:4.1.3.36]	2	1	1	1	1	0	1	1	1	1	2	0	1	1	1	1
K01904, 4-coumarate--CoA ligase [EC:6.2.1.12]	11	5	10	11	2	9	9	11	7	6	10	2	9	19	12	7
K02552, menaquinone-specific isochorismate synthase [EC:5.4.4.2]	1	0	1	0	1	1	1	1	1	1	1	0	1	1	2	1
K03186, flavin prenyltransferase [EC:2.5.1.129]
K03809, NAD(P)H dehydrogenase (quinone) [EC:1.6.5.2]	5	6	5	3	4	4	6	6	6	8	5	2	11	9	4	3
K05928, tocopherol O-methyltransferase [EC:2.1.1.95]	1	1	1	3	2	1	1	3	3	1	1	1	1	1	1	2
K06125, 4-hydroxybenzoate polyprenyltransferase [EC:2.5.1.39]	1	1	0	0	1	1	1	1	1	1	1	0	1	2	1	1
K06126, ubiquinone biosynthesis monooxygenase Coq6 [EC:1.14.13.-]	1	1	1	1	1	2	1	1	1	0	1	1	0	1	1	1
K06127, 2-methoxy-6-polyprenyl-1,4-benzoquinol methylase [EC:2.1.1.201]	1	1	0	1	0	1	1	1	1	1	0	0	1	0	1	1
K06134, 3-demethoxyubiquinol 3-hydroxylase [EC:1.14.99.60]
K09833, homogentisate phytyltransferase / homogentisate geranylgeranyltransferase [EC:2.5.1.115 2.5.1.116]	1	2	2	2	3	2	2	2	3	3	2	1	2	3	1	2
K09834, tocopherol cyclase [EC:5.5.1.24]	1	1	1	1	1	1	1	1	1	1	1	1	1	2	1	1
K12501, homogentisate solanesyltransferase [EC:2.5.1.117]	2	2	2	3	1	6	3	3	3	4	3	2	2	2	2	2
K12502, MPBQ/MSBQ methyltransferase [EC:2.1.1.295]	1	1	1	1	1	2	2	2	1	1	1	2	2	3	1	1
K14759, isochorismate synthase / 2-succinyl-5-enolpyruvyl-6-hydroxy-3-cyclohexene-1-carboxylate synthase / 2-succinyl-6-hydroxy-2,4-cyclohexadiene-1-carboxylate synthase / O-succinylbenzoate synthase [EC:5.4.4.2 2.2.1.9 4.2.99.20 4.2.1.113]	1	1	1	1	1	0	1	1	1	1	1	1	0	1	1	1
K14760, acyl-activating enzyme 14 [EC:6.2.1.26]	1	1	1	1	1	0	1	1	1	1	0	1	1	1	1	1
K17872, demethylphylloquinone reductase [EC:1.6.5.12]	1	1	1	1	1	1	1	1	1	1	1	1	1	1	1	1
K18534, MPBQ/MSBQ methyltransferase [EC:2.1.1.295]
K18606, hydroxyphenylpyruvate reductase [EC:1.1.1.237]
K19222, 1,4-dihydroxy-2-naphthoyl-CoA hydrolase [EC:3.1.2.28]	3	2	3	4	1	2	3	4	2	3	3	1	1	2	2	2
K23094, 2-carboxy-1,4-naphthoquinone phytyltransferase [EC:2.5.1.130]	1	1	1	1	1	1	1	1	1	1	1	1	1	1	1	1
K23095, demethylphylloquinol methyltransferase [EC:2.1.1.329]	1	1	0	1	1	1	2	1	1	1	0	1	1	1	1	1
>00190; Oxidative phosphorylation; Metabolism; Energy metabolism	142	80	80	76	136	148	132	116	132	174	143	74	103	161	154	88
K00234, succinate dehydrogenase (ubiquinone) flavoprotein subunit [EC:1.3.5.1]	1	1	1	0	1	1	2	2	2	1	2	1	1	2	2	1
K00235, succinate dehydrogenase (ubiquinone) iron-sulfur subunit [EC:1.3.5.1]	0	0	0	0	0	0	0	0	0	0	0	0	0	0	1	0
K00236, succinate dehydrogenase (ubiquinone) cytochrome b560 subunit
K00237, succinate dehydrogenase (ubiquinone) membrane anchor subunit
K00329, NADH dehydrogenase [EC:7.1.1.2]; K00356 NADH dehydrogenase [EC:1.6.99.3]
K00356, it appeared in KEGG release 94.0, but not in 93.0
K00411, ubiquinol-cytochrome c reductase iron-sulfur subunit [EC:7.1.1.8]	1	3	1	1	3	2	2	2	1	3	3	1	1	2	2	2
K00412, ubiquinol-cytochrome c reductase cytochrome b subunit	1	0	0	0	1	0	0	0	0	0	0	0	0	0	2	0
K00413, ubiquinol-cytochrome c reductase cytochrome c1 subunit	1	1	1	1	2	2	1	1	1	6	4	1	2	2	2	2
K00415, ubiquinol-cytochrome c reductase core subunit 2
K00416, ubiquinol-cytochrome c reductase subunit 6	0	1	1	0	3	2	3	3	2	4	2	1	1	4	2	1
K00417, ubiquinol-cytochrome c reductase subunit 7	1	1	1	1	2	3	2	2	2	3	2	1	1	2	2	1
K00418, ubiquinol-cytochrome c reductase subunit 8
K00419, ubiquinol-cytochrome c reductase subunit 9	1	2	1	1	2	1	1	0	3	3	2	0	1	2	1	1
K00937, polyphosphate kinase [EC:2.7.4.1]
K01507, inorganic pyrophosphatase [EC:3.6.1.1]	2	2	2	4	8	8	7	7	8	11	9	5	7	6	6	5
K01535, H+-transporting ATPase [EC:7.1.2.1]	3	3	5	7	7	9	9	12	10	18	10	5	9	14	11	6
K02108, F-type H+-transporting ATPase subunit a	5	0	0	0	0	2	2	1	0	0	0	0	0	1	4	0
K02109, F-type H+-transporting ATPase subunit b	5	1	1	1	0	4	1	1	1	1	1	1	0	5	2	1
K02110, F-type H+-transporting ATPase subunit c	6	0	0	0	0	2	0	1	1	0	0	0	0	4	1	0
K02111, F-type H+/Na+-transporting ATPase subunit alpha [EC:7.1.2.2 7.2.2.1]	5	0	0	0	0	4	1	0	2	0	0	0	0	2	3	0
K02112, F-type H+/Na+-transporting ATPase subunit beta [EC:7.1.2.2 7.2.2.1]	2	1	2	1	2	6	8	2	3	5	4	4	2	2	4	3
K02113, F-type H+-transporting ATPase subunit delta	2	1	2	2	0	2	2	2	2	5	3	1	1	3	2	2
K02114, F-type H+-transporting ATPase subunit epsilon	0	0	0	0	0	4	2	0	0	0	0	0	0	0	1	1
K02115, F-type H+-transporting ATPase subunit gamma	1	1	1	1	1	1	1	1	1	1	1	1	1	3	2	1
K02126, F-type H+-transporting ATPase subunit a	1	1	0	0	0	0	0	0	0	0	0	0	0	0	3	0
K02127, F-type H+-transporting ATPase subunit b
K02128, F-type H+-transporting ATPase subunit c	1	1	1	0	1	1	0	0	3	1	0	0	1	0	2	0
K02129, F-type H+-transporting ATPase subunit e
K02132, F-type H+-transporting ATPase subunit alpha	0	0	0	0	0	1	0	0	1	0	0	0	0	0	2	0
K02133, F-type H+-transporting ATPase subunit beta [EC:7.1.2.2]	1	1	2	1	2	2	2	2	2	3	4	3	0	2	3	1
K02134, F-type H+-transporting ATPase subunit delta	1	1	1	1	3	1	1	1	1	3	3	1	1	2	1	1
K02135, F-type H+-transporting ATPase subunit epsilon	1	1	2	1	1	1	1	1	1	3	2	0	2	2	1	1
K02136, F-type H+-transporting ATPase subunit gamma	1	0	1	1	2	1	1	1	2	1	2	1	1	2	1	0
K02137, F-type H+-transporting ATPase subunit O	1	0	1	1	0	1	1	1	1	1	1	0	1	1	1	1
K02138, F-type H+-transporting ATPase subunit d	1	1	1	1	5	1	2	2	2	2	2	1	1	2	1	2
K02139, F-type H+-transporting ATPase subunit f
K02140, F-type H+-transporting ATPase subunit g	3	1	2	2	3	3	2	3	2	6	2	1	3	3	3	1
K02141, F-type H+-transporting ATPase subunit h
K02144, V-type H+-transporting ATPase subunit H	1	0	1	1	1	1	1	2	2	2	2	1	1	2	1	2
K02145, V-type H+-transporting ATPase subunit A [EC:7.1.2.2]	1	1	1	1	3	2	2	2	1	3	2	1	2	2	1	1
K02146, V-type H+-transporting ATPase subunit d	2	1	1	1	2	1	1	1	3	2	2	1	1	1	2	1
K02147, V-type H+-transporting ATPase subunit B	1	1	1	1	3	2	3	2	1	4	3	2	2	2	3	1
K02148, V-type H+-transporting ATPase subunit C	1	1	1	1	1	1	1	2	2	4	2	1	2	2	1	1
K02149, V-type H+-transporting ATPase subunit D	1	1	1	1	1	1	2	2	1	2	2	1	0	1	1	1
K02150, V-type H+-transporting ATPase subunit E	1	1	1	1	4	3	3	3	3	3	4	2	2	4	3	2
K02151, V-type H+-transporting ATPase subunit F	1	1	1	1	3	2	2	2	2	2	3	1	1	1	1	1
K02152, V-type H+-transporting ATPase subunit G	2	2	1	2	7	2	2	2	2	3	3	1	7	5	3	1
K02153, V-type H+-transporting ATPase subunit e	1	1	2	0	2	0	1	1	1	4	2	0	3	2	2	0
K02154, V-type H+-transporting ATPase subunit a	2	1	2	2	3	3	3	2	2	2	3	3	3	4	3	2
K02155, V-type H+-transporting ATPase 16kDa proteolipid subunit	4	4	5	3	3	5	4	4	4	8	6	4	3	6	5	2
K02256, cytochrome c oxidase subunit 1 [EC:7.1.1.9]	0	0	0	0	0	1	0	0	0	0	0	0	0	0	1	0
K02257, heme o synthase [EC:2.5.1.141]	1	2	1	1	2	1	1	1	1	1	1	1	1	1	1	1
K02258, cytochrome c oxidase assembly protein subunit 11	1	1	1	1	1	1	1	1	2	2	1	1	1	1	1	1
K02259, cytochrome c oxidase assembly protein subunit 15	1	1	1	1	2	1	1	1	0	1	1	1	1	2	1	1
K02260, cytochrome c oxidase assembly protein subunit 17	1	1	1	1	2	2	2	2	2	1	1	1	1	2	2	2
K02261, cytochrome c oxidase subunit 2	0	0	0	0	0	0	0	0	0	0	0	0	1	0	1	0
K02262, cytochrome c oxidase subunit 3	0	1	0	0	0	0	0	0	2	1	0	0	0	0	2	0
K02263, cytochrome c oxidase subunit 4
K02264, cytochrome c oxidase subunit 5a
K02265, cytochrome c oxidase subunit 5b	2	1	1	1	3	2	2	3	2	4	3	2	2	2	3	1
K02266, cytochrome c oxidase subunit 6a	2	1	1	2	3	1	1	2	2	3	3	1	1	1	1	1
K02267, cytochrome c oxidase subunit 6b	2	3	2	4	5	3	4	3	2	3	4	1	3	3	4	2
K02269, cytochrome c oxidase subunit 7
K03661, V-type H+-transporting ATPase 21kDa proteolipid subunit	1	2	1	1	2	1	1	1	2	3	2	1	2	2	2	1
K03878, NADH-ubiquinone oxidoreductase chain 1 [EC:7.1.1.2]
K03879, NADH-ubiquinone oxidoreductase chain 2 [EC:7.1.1.2]
K03880, NADH-ubiquinone oxidoreductase chain 3 [EC:7.1.1.2]	2	0	1	0	1	2	0	0	1	1	0	0	0	0	2	0
K03881, NADH-ubiquinone oxidoreductase chain 4 [EC:7.1.1.2]	0	0	0	0	0	0	0	0	0	0	0	0	0	0	1	0
K03882, NADH-ubiquinone oxidoreductase chain 4L [EC:7.1.1.2]
K03883, NADH-ubiquinone oxidoreductase chain 5 [EC:7.1.1.2]
K03884, NADH-ubiquinone oxidoreductase chain 6 [EC:7.1.1.2]	0	1	0	0	1	1	0	1	0	1	0	0	0	0	1	0
K03885, NADH dehydrogenase [EC:1.6.99.3]	6	5	4	4	6	6	6	6	6	7	6	3	6	9	7	5
K03934, NADH dehydrogenase (ubiquinone) Fe-S protein 1 [EC:7.1.1.2 1.6.99.3]	1	1	1	1	1	1	1	1	1	0	2	0	0	3	1	1
K03935, NADH dehydrogenase (ubiquinone) Fe-S protein 2 [EC:7.1.1.2 1.6.99.3]	0	0	0	0	0	0	0	0	0	0	0	0	0	0	1	0
K03936, NADH dehydrogenase (ubiquinone) Fe-S protein 3 [EC:7.1.1.2 1.6.99.3]
K03937, NADH dehydrogenase (ubiquinone) Fe-S protein 4	1	1	1	1	2	1	1	1	2	2	1	2	3	2	1	1
K03938, NADH dehydrogenase (ubiquinone) Fe-S protein 5	1	1	1	1	1	1	1	1	1	2	2	1	1	2	2	1
K03939, NADH dehydrogenase (ubiquinone) Fe-S protein 6	1	1	2	1	2	1	1	1	1	2	2	1	1	1	1	1
K03940, NADH dehydrogenase (ubiquinone) Fe-S protein 7 [EC:7.1.1.2 1.6.99.3]	1	1	1	1	1	2	2	2	1	0	1	1	0	0	1	1
K03941, NADH dehydrogenase (ubiquinone) Fe-S protein 8 [EC:7.1.1.2 1.6.99.3]	1	1	1	0	0	1	1	0	1	1	2	1	1	2	2	1
K03942, NADH dehydrogenase (ubiquinone) flavoprotein 1 [EC:7.1.1.2 1.6.99.3]	1	1	1	1	1	1	1	1	1	0	1	1	0	1	1	2
K03943, NADH dehydrogenase (ubiquinone) flavoprotein 2 [EC:7.1.1.2 1.6.99.3]	1	1	1	0	2	1	1	1	1	2	1	0	1	2	1	1
K03945, NADH dehydrogenase (ubiquinone) 1 alpha subcomplex subunit 1	1	1	1	1	1	1	1	1	3	1	1	0	1	1	1	0
K03946, NADH dehydrogenase (ubiquinone) 1 alpha subcomplex subunit 2	2	1	1	1	1	1	2	1	0	1	1	1	1	2	1	1
K03947, NADH dehydrogenase (ubiquinone) 1 alpha subcomplex subunit 3
K03949, NADH dehydrogenase (ubiquinone) 1 alpha subcomplex subunit 5	1	1	1	1	1	1	1	1	1	1	2	1	1	2	1	1
K03950, NADH dehydrogenase (ubiquinone) 1 alpha subcomplex subunit 6	1	2	1	1	1	1	1	1	1	2	1	1	1	1	1	1
K03952, NADH dehydrogenase (ubiquinone) 1 alpha subcomplex subunit 8	1	1	1	1	1	1	1	1	1	3	3	1	1	2	2	1
K03953, NADH dehydrogenase (ubiquinone) 1 alpha subcomplex subunit 9	1	1	1	1	1	1	1	1	1	1	1	1	1	2	1	1
K03955, NADH dehydrogenase (ubiquinone) 1 alpha/beta subcomplex 1, acyl-carrier protein	2	3	2	2	6	4	3	4	4	5	6	3	4	6	3	3
K03958, NADH dehydrogenase (ubiquinone) 1 beta subcomplex subunit 2	0	0	0	0	0	0	0	0	0	0	0	0	0	0	0	1
K03959, NADH dehydrogenase (ubiquinone) 1 beta subcomplex subunit 3
K03963, NADH dehydrogenase (ubiquinone) 1 beta subcomplex subunit 7	1	1	1	1	1	1	1	1	2	1	1	1	1	2	1	1
K03964, NADH dehydrogenase (ubiquinone) 1 beta subcomplex subunit 8
K03965, NADH dehydrogenase (ubiquinone) 1 beta subcomplex subunit 9	1	1	0	1	1	1	1	1	1	1	1	1	1	2	1	1
K03966, NADH dehydrogenase (ubiquinone) 1 beta subcomplex subunit 10	2	1	1	1	1	1	1	1	2	0	2	1	0	2	2	1
K05572, NAD(P)H-quinone oxidoreductase subunit 1 [EC:7.1.1.2]	5	0	0	0	0	1	1	0	1	0	0	0	0	0	1	0
K05573, NAD(P)H-quinone oxidoreductase subunit 2 [EC:7.1.1.2]	10	0	0	0	0	4	1	0	0	0	0	0	0	2	2	0
K05574, NAD(P)H-quinone oxidoreductase subunit 3 [EC:7.1.1.2]	0	0	0	0	0	1	2	0	0	0	0	0	0	0	1	0
K05575, NAD(P)H-quinone oxidoreductase subunit 4 [EC:7.1.1.2]	6	0	0	0	0	2	0	0	1	0	0	0	0	0	1	0
K05576, NAD(P)H-quinone oxidoreductase subunit 4L [EC:7.1.1.2]
K05577, NAD(P)H-quinone oxidoreductase subunit 5 [EC:7.1.1.2]	5	0	0	0	0	1	0	0	1	0	0	0	0	0	1	0
K05578, NAD(P)H-quinone oxidoreductase subunit 6 [EC:7.1.1.2]	6	0	0	0	0	2	0	0	3	0	0	0	0	0	1	0
K05579, NAD(P)H-quinone oxidoreductase subunit H [EC:7.1.1.2]	4	0	0	0	0	2	0	0	0	0	0	0	0	0	1	1
K05580, NAD(P)H-quinone oxidoreductase subunit I [EC:7.1.1.2]	0	0	0	0	0	1	1	0	3	1	0	0	0	1	1	0
K05581, NAD(P)H-quinone oxidoreductase subunit J [EC:7.1.1.2]	0	0	0	0	0	3	3	1	0	0	0	0	0	0	1	1
K05582, NAD(P)H-quinone oxidoreductase subunit K [EC:7.1.1.2]	0	0	0	0	0	1	5	1	2	0	0	0	0	0	1	2
K11352, NADH dehydrogenase (ubiquinone) 1 alpha subcomplex subunit 12	1	1	1	1	2	1	1	1	1	2	1	1	1	1	1	1
K11353, NADH dehydrogenase (ubiquinone) 1 alpha subcomplex subunit 13	1	0	1	1	1	1	1	1	1	2	1	0	1	2	2	1
>00195; Photosynthesis; Metabolism; Energy metabolism	100	38	45	42	41	122	118	69	82	73	54	42	44	111	88	51
K02108, F-type H+-transporting ATPase subunit a	5	0	0	0	0	2	2	1	0	0	0	0	0	1	4	0
K02109, F-type H+-transporting ATPase subunit b	5	1	1	1	0	4	1	1	1	1	1	1	0	5	2	1
K02110, F-type H+-transporting ATPase subunit c	6	0	0	0	0	2	0	1	1	0	0	0	0	4	1	0
K02111, F-type H+/Na+-transporting ATPase subunit alpha [EC:7.1.2.2 7.2.2.1]	5	0	0	0	0	4	1	0	2	0	0	0	0	2	3	0
K02112, F-type H+/Na+-transporting ATPase subunit beta [EC:7.1.2.2 7.2.2.1]	2	1	2	1	2	6	8	2	3	5	4	4	2	2	4	3
K02113, F-type H+-transporting ATPase subunit delta	2	1	2	2	0	2	2	2	2	5	3	1	1	3	2	2
K02114, F-type H+-transporting ATPase subunit epsilon	0	0	0	0	0	4	2	0	0	0	0	0	0	0	1	1
K02115, F-type H+-transporting ATPase subunit gamma	1	1	1	1	1	1	1	1	1	1	1	1	1	3	2	1
K02634, apocytochrome f	2	0	0	0	0	5	5	0	1	1	0	0	0	2	1	1
K02635, cytochrome b6	5	0	0	0	1	3	4	1	4	0	0	0	0	3	1	0
K02636, cytochrome b6-f complex iron-sulfur subunit [EC:7.1.1.6]	1	1	1	0	1	1	1	1	1	2	1	1	3	2	1	1
K02637, cytochrome b6-f complex subunit 4	4	0	0	0	1	4	3	1	0	0	0	0	0	2	1	0
K02638, plastocyanin	1	3	6	1	1	1	1	1	1	2	1	1	1	2	2	1
K02639, ferredoxin	4	5	7	6	5	7	9	9	7	6	7	4	3	11	6	5
K02640, cytochrome b6-f complex subunit 5	0	0	0	0	0	0	5	0	2	0	0	0	0	0	1	0
K02641, ferredoxin--NADP+ reductase [EC:1.18.1.2]	1	2	2	1	3	4	3	4	2	5	1	2	3	3	4	2
K02689, photosystem I P700 chlorophyll a apoprotein A1	1	0	0	0	0	5	1	0	1	0	0	0	0	0	1	0
K02690, photosystem I P700 chlorophyll a apoprotein A2	2	0	0	0	0	3	0	0	1	0	0	0	0	0	1	0
K02691, photosystem I subunit VII	6	0	0	2	0	3	2	0	3	0	0	0	0	1	1	0
K02692, photosystem I subunit II	1	1	0	1	1	1	1	1	1	2	1	1	2	2	2	1
K02693, photosystem I subunit IV	1	1	1	0	0	1	1	1	1	3	1	2	1	1	2	1
K02694, photosystem I subunit III	1	0	1	1	0	1	1	1	1	1	1	2	0	2	1	1
K02695, photosystem I subunit VI	1	1	1	1	2	0	1	1	1	2	2	0	1	1	2	1
K02696, photosystem I subunit VIII	0	0	0	0	0	0	4	0	0	0	0	0	1	1	1	0
K02697, photosystem I subunit IX	0	0	0	0	0	0	2	0	3	0	0	0	0	0	1	0
K02698, photosystem I subunit X	1	1	1	0	1	1	1	1	2	2	1	1	1	2	1	1
K02699, photosystem I subunit XI	1	1	1	1	1	1	1	1	1	2	1	0	1	2	1	1
K02700, photosystem I subunit XII
K02701, photosystem I subunit PsaN	1	1	1	1	1	1	1	1	1	2	1	1	1	2	1	1
K02703, photosystem II P680 reaction center D1 protein [EC:1.10.3.9]	5	0	0	0	0	5	2	0	3	0	0	1	1	2	1	0
K02704, photosystem II CP47 chlorophyll apoprotein	5	0	0	1	1	4	5	3	5	0	0	1	0	4	1	1
K02705, photosystem II CP43 chlorophyll apoprotein	2	0	0	0	0	3	2	1	1	0	0	0	0	0	1	1
K02706, photosystem II P680 reaction center D2 protein [EC:1.10.3.9]	0	0	0	0	0	3	1	0	1	0	0	0	0	0	1	1
K02707, photosystem II cytochrome b559 subunit alpha	3	0	0	1	0	3	5	0	1	0	0	0	0	1	1	1
K02708, photosystem II cytochrome b559 subunit beta	0	0	0	0	0	0	2	0	1	0	0	0	0	0	1	0
K02709, photosystem II PsbH protein	0	0	0	0	0	0	0	0	0	0	0	0	0	5	0	0
K02710, photosystem II PsbI protein	0	0	0	0	0	0	1	1	2	0	0	0	0	1	1	0
K02711, photosystem II PsbJ protein	0	0	0	0	0	0	4	1	0	0	0	0	0	0	1	0
K02712, photosystem II PsbK protein	4	0	0	1	0	4	0	1	4	0	0	0	1	4	1	0
K02713, photosystem II PsbL protein
K02714, photosystem II PsbM protein	0	0	0	0	0	0	1	0	0	0	0	0	0	2	1	0
K02716, photosystem II oxygen-evolving enhancer protein 1	1	1	1	1	1	1	1	1	1	1	2	1	1	2	3	1
K02717, photosystem II oxygen-evolving enhancer protein 2	5	4	4	5	7	7	5	6	8	7	7	6	6	8	7	6
K02718, photosystem II PsbT protein	0	0	0	0	0	0	3	4	0	0	0	0	0	1	1	0
K02719, photosystem II PsbU protein
K02720, photosystem II cytochrome c550
K02721, photosystem II PsbW protein	1	1	1	1	1	2	2	2	1	2	1	0	2	2	1	1
K02723, photosystem II PsbY protein	1	1	1	1	1	2	1	1	0	3	1	1	0	2	1	1
K02724, photosystem II PsbZ protein	2	0	0	0	0	4	2	1	0	0	0	0	0	0	1	0
K03541, photosystem II 10kDa protein	1	1	1	1	1	3	2	2	2	1	2	1	1	4	1	1
K03542, photosystem II 22kDa protein	1	1	1	1	1	3	1	1	1	2	1	2	1	1	1	1
K03689, cytochrome b6-f complex subunit 8	0	0	0	0	0	0	3	1	1	0	0	0	0	0	1	0
K08901, photosystem II oxygen-evolving enhancer protein 3	5	1	4	4	5	6	6	6	7	8	8	4	4	6	5	5
K08902, photosystem II Psb27 protein	1	1	1	1	1	1	1	1	2	2	1	0	1	2	1	1
K08903, photosystem II 13kDa protein	1	1	1	1	1	1	1	1	1	2	1	1	1	1	1	1
K08905, photosystem I subunit V	1	3	1	1	0	1	1	1	0	1	2	0	1	2	1	1
K08906, cytochrome c6	0	1	0	1	1	1	1	1	3	1	0	1	1	0	1	1
K14332, photosystem I subunit PsaO	1	1	1	1	1	1	1	1	1	1	1	1	1	2	1	2
>00196; Photosynthesis - antenna proteins; Metabolism; Energy metabolism	11	9	13	11	10	13	16	14	18	15	20	4	8	24	16	14
K02093, allophycocyanin beta subunit
K02094, phycobilisome core linker protein
K02286, phycocyanin-associated rod linker protein
K02288, phycocyanobilin lyase subunit alpha [EC:4.4.1.32]
K02289, phycocyanobilin lyase subunit beta [EC:4.4.1.32]
K08907, light-harvesting complex I chlorophyll a/b binding protein 1	1	1	1	1	1	1	1	1	1	2	1	1	1	2	1	1
K08908, light-harvesting complex I chlorophyll a/b binding protein 2	2	1	1	2	2	2	2	2	2	0	3	0	2	4	2	2
K08909, light-harvesting complex I chlorophyll a/b binding protein 3	1	1	1	1	1	1	1	1	1	1	1	0	0	1	1	1
K08910, light-harvesting complex I chlorophyll a/b binding protein 4	1	1	1	1	1	1	2	1	1	2	2	1	1	1	1	1
K08911, light-harvesting complex I chlorophyll a/b binding protein 5	0	0	0	0	1	1	1	1	1	1	1	1	1	1	1	1
K08912, light-harvesting complex II chlorophyll a/b binding protein 1	0	1	3	1	2	2	4	3	5	1	3	0	0	3	3	2
K08913, light-harvesting complex II chlorophyll a/b binding protein 2	0	0	1	0	0	0	0	0	1	1	1	0	0	2	0	1
K08914, light-harvesting complex II chlorophyll a/b binding protein 3	2	1	1	1	1	1	1	1	1	0	2	0	1	2	1	1
K08915, light-harvesting complex II chlorophyll a/b binding protein 4	1	1	1	1	0	1	1	1	2	3	1	0	0	3	3	1
K08916, light-harvesting complex II chlorophyll a/b binding protein 5	1	1	1	1	1	1	1	1	1	3	2	0	1	2	1	1
K08917, light-harvesting complex II chlorophyll a/b binding protein 6	1	0	1	1	0	1	1	1	1	0	2	1	0	2	1	1
K14172, light-harvesting complex II chlorophyll a/b binding protein 7	1	1	1	1	0	1	1	1	1	1	1	0	1	1	1	1
>00220; Arginine biosynthesis; Metabolism; Amino acid metabolism	21	22	24	24	24	31	29	28	29	39	33	18	33	48	35	26
K00145, N-acetyl-gamma-glutamyl-phosphate reductase [EC:1.2.1.38]	1	1	1	1	1	2	1	1	2	1	1	1	1	1	0	1
K00261, glutamate dehydrogenase (NAD(P)+) [EC:1.4.1.3]	0	0	0	0	0	1	1	1	0	2	0	0	3	4	3	0
K00262, glutamate dehydrogenase (NADP+) [EC:1.4.1.4]	1	0	1	1	1	1	1	1	1	2	2	0	1	1	1	1
K00611, ornithine carbamoyltransferase [EC:2.1.3.3]	1	1	1	1	1	1	1	1	1	1	0	1	1	1	1	1
K00618, amino-acid N-acetyltransferase [EC:2.3.1.1]
K00620, glutamate N-acetyltransferase / amino-acid N-acetyltransferase [EC:2.3.1.35 2.3.1.1]	1	1	1	1	1	1	1	1	1	1	1	1	1	1	1	1
K00811, aspartate aminotransferase, chloroplastic [EC:2.6.1.1]	1	1	1	1	1	1	1	1	1	1	2	1	1	2	1	1
K00814, alanine transaminase [EC:2.6.1.2]	0	1	1	0	0	2	2	2	1	3	3	0	1	2	2	0
K00818, acetylornithine aminotransferase [EC:2.6.1.11]	1	1	1	1	2	1	1	1	1	1	1	1	2	2	1	1
K00930, acetylglutamate kinase [EC:2.7.2.8]	1	1	1	1	0	2	2	2	1	1	2	1	1	2	1	1
K01427, urease [EC:3.5.1.5]	1	1	0	1	0	1	1	1	1	1	1	0	1	1	1	1
K01438, acetylornithine deacetylase [EC:3.5.1.16]
K01476, arginase [EC:3.5.3.1]	1	1	1	1	1	1	1	1	1	1	1	0	1	2	2	1
K01755, argininosuccinate lyase [EC:4.3.2.1]	1	1	1	1	1	1	1	1	1	1	1	1	1	1	1	1
K01915, glutamine synthetase [EC:6.3.1.2]	4	5	4	5	5	5	5	5	7	11	8	5	6	12	7	5
K01940, argininosuccinate synthase [EC:6.3.4.5]	0	0	1	1	2	2	2	1	2	1	2	1	1	2	1	1
K01941, urea carboxylase [EC:6.3.4.6]
K12659, N-acetyl-gamma-glutamyl-phosphate reductase / acetylglutamate kinase [EC:1.2.1.38 2.7.2.8]
K13427, nitric-oxide synthase, plant [EC:1.14.13.39]	1	1	1	1	1	1	1	1	1	1	1	1	1	1	1	1
K14272, glutamate--glyoxylate aminotransferase [EC:2.6.1.4 2.6.1.2 2.6.1.44]	1	1	1	1	1	1	1	1	1	2	1	1	1	2	2	1
K14454, aspartate aminotransferase, cytoplasmic [EC:2.6.1.1]	1	1	1	1	2	1	1	1	1	2	1	0	2	2	3	1
K14455, aspartate aminotransferase, mitochondrial [EC:2.6.1.1]	1	1	1	1	1	2	2	1	1	1	1	0	2	2	1	1
K14677, aminoacylase [EC:3.5.1.14]	2	3	3	2	2	2	2	2	2	2	2	2	2	4	3	5
K14682, amino-acid N-acetyltransferase [EC:2.3.1.1]	1	0	2	2	1	2	1	2	2	3	2	1	3	3	2	1
K15371, glutamate dehydrogenase [EC:1.4.1.2]
>00230; Purine metabolism; Metabolism; Nucleotide metabolism	70	73	77	64	95	95	100	101	84	133	111	73	82	117	99	75
K00088, IMP dehydrogenase [EC:1.1.1.205]	1	0	1	1	1	1	1	2	1	2	1	1	1	3	2	2
K00106, xanthine dehydrogenase/oxidase [EC:1.17.1.4 1.17.3.2]	0	0	0	0	0	0	0	0	2	0	0	0	0	0	0	0
K00365, urate oxidase [EC:1.7.3.3]	1	1	0	1	1	1	1	1	1	1	1	0	1	1	1	1
K00601, phosphoribosylglycinamide formyltransferase [EC:2.1.2.2]	1	0	1	1	2	2	2	1	1	2	1	1	1	1	1	1
K00602, phosphoribosylaminoimidazolecarboxamide formyltransferase / IMP cyclohydrolase [EC:2.1.2.3 3.5.4.10]	1	1	1	1	2	1	2	2	1	2	2	1	1	1	1	1
K00759, adenine phosphoribosyltransferase [EC:2.4.2.7]	4	5	5	4	3	5	3	3	3	8	4	7	4	4	5	2
K00760, hypoxanthine phosphoribosyltransferase [EC:2.4.2.8]	1	1	1	1	1	1	1	1	1	1	1	1	1	1	1	1
K00764, amidophosphoribosyltransferase [EC:2.4.2.14]	1	1	2	1	0	2	2	2	1	3	2	1	1	2	3	1
K00856, adenosine kinase [EC:2.7.1.20]	1	1	1	1	1	2	2	2	1	3	2	1	2	2	2	1
K00860, adenylylsulfate kinase [EC:2.7.1.25]	0	3	3	1	2	2	3	3	2	4	4	1	4	3	4	1
K00873, pyruvate kinase [EC:2.7.1.40]	13	7	14	8	13	10	10	13	14	28	21	10	13	17	14	9
K00893, deoxycitidine kinase [EC:2.7.1.74]
K00939, adenylate kinase [EC:2.7.4.3]	3	5	4	3	7	6	4	7	6	8	6	5	6	7	6	3
K00940, nucleoside-diphosphate kinase [EC:2.7.4.6]	3	8	3	2	6	5	5	5	4	7	7	3	4	4	6	4
K00942, guanylate kinase [EC:2.7.4.8]	2	2	3	2	3	2	3	2	2	4	4	3	1	4	3	2
K00948, ribose-phosphate pyrophosphokinase [EC:2.7.6.1]	3	3	3	2	4	6	5	5	4	6	5	2	4	6	5	4
K00951, GTP pyrophosphokinase [EC:2.7.6.5]	0	0	1	1	1	0	0	0	0	0	1	0	1	1	0	1
K00958, sulfate adenylyltransferase [EC:2.7.7.4]
K00988, sulfate adenylyltransferase (ADP) / ATP adenylyltransferase [EC:2.7.7.5 2.7.7.53]
K01081, 5'-nucleotidase [EC:3.1.3.5]
K01239, purine nucleosidase [EC:3.2.2.1]	2	3	2	3	4	5	5	6	4	6	4	3	4	4	5	3
K01427, urease [EC:3.5.1.5]	1	1	0	1	0	1	1	1	1	1	1	0	1	1	1	1
K01466, allantoinase [EC:3.5.2.5]	0	1	1	1	1	0	1	1	0	1	0	1	0	1	1	1
K01477, allantoicase [EC:3.5.3.4]
K01483, ureidoglycolate lyase [EC:4.3.2.3]	0	0	0	0	0	0	1	0	0	0	0	0	0	0	0	0
K01487, guanine deaminase [EC:3.5.4.3]
K01488, adenosine deaminase [EC:3.5.4.4]	0	1	1	1	1	1	3	1	1	0	1	1	1	1	1	1
K01490, AMP deaminase [EC:3.5.4.6]	1	1	1	1	2	2	2	2	2	3	1	2	2	3	1	2
K01510, apyrase [EC:3.6.1.5]	2	2	2	1	1	2	2	2	2	2	3	1	1	2	4	1
K01511, ectonucleoside triphosphate diphosphohydrolase 5/6 [EC:3.6.1.6]
K01513, ectonucleotide pyrophosphatase/phosphodiesterase family member 1/3 [EC:3.1.4.1 3.6.1.9]
K01514, exopolyphosphatase [EC:3.6.1.11]	0	0	0	0	0	0	0	0	1	1	0	0	0	1	0	1
K01515, ADP-ribose pyrophosphatase [EC:3.6.1.13]
K01517, manganese-dependent ADP-ribose/CDP-alcohol diphosphatase [EC:3.6.1.13 3.6.1.16 3.6.1.53]	2	2	1	1	2	1	2	2	0	0	1	1	1	2	1	1
K01519, inosine triphosphate pyrophosphatase [EC:3.6.1.-]	1	1	1	1	1	1	1	1	0	1	1	1	1	2	1	1
K01522, bis(5'-adenosyl)-triphosphatase [EC:3.6.1.29]	0	1	1	1	1	3	2	1	1	2	2	1	1	2	1	1
K01756, adenylosuccinate lyase [EC:4.3.2.2]	1	1	1	1	6	1	1	1	1	1	1	1	1	1	2	2
K01768, adenylate cyclase [EC:4.6.1.1]
K01835, phosphoglucomutase [EC:5.4.2.2]	2	2	1	2	3	2	2	2	2	3	3	2	2	4	3	2
K01923, phosphoribosylaminoimidazole-succinocarboxamide synthase [EC:6.3.2.6]	1	1	1	1	2	1	2	1	1	1	1	1	1	1	1	1
K01933, phosphoribosylformylglycinamidine cyclo-ligase [EC:6.3.3.1]	1	1	1	1	1	1	1	2	1	1	1	1	2	2	1	1
K01939, adenylosuccinate synthase [EC:6.3.4.4]	2	0	1	1	2	2	2	2	1	2	2	1	1	1	1	1
K01945, phosphoribosylamine---glycine ligase [EC:6.3.4.13]	1	1	1	1	1	2	2	3	1	2	1	1	1	2	1	1
K01951, GMP synthase (glutamine-hydrolysing) [EC:6.3.5.2]	1	1	1	1	0	1	1	1	1	2	2	2	1	1	1	2
K01952, phosphoribosylformylglycinamidine synthase [EC:6.3.5.3]	1	1	1	1	1	2	3	2	1	1	2	0	1	2	1	1
K02083, allantoate deiminase [EC:3.5.3.9]	1	1	1	1	1	1	1	1	1	1	1	1	1	1	1	1
K03783, purine-nucleoside phosphorylase [EC:2.4.2.1]
K03787, 5'-nucleotidase [EC:3.1.3.5]	1	2	2	1	2	2	2	2	3	5	3	1	3	4	2	2
K06928, nucleoside-triphosphatase [EC:3.6.1.15]	0	1	1	0	1	0	1	1	1	1	1	1	1	1	1	1
K07127, 5-hydroxyisourate hydrolase [EC:3.5.2.17]	1	1	1	1	1	1	1	1	1	1	1	1	1	1	1	1
K10807, ribonucleoside-diphosphate reductase subunit M1 [EC:1.17.4.1]
K10808, ribonucleoside-diphosphate reductase subunit M2 [EC:1.17.4.1]	3	1	2	1	2	2	0	0	0	0	2	1	0	3	1	1
K11751, 5'-nucleotidase / UDP-sugar diphosphatase [EC:3.1.3.5 3.6.1.45]
K11788, phosphoribosylamine--glycine ligase / phosphoribosylformylglycinamidine cyclo-ligase [EC:6.3.4.13 6.3.3.1]
K11808, phosphoribosylaminoimidazole carboxylase [EC:4.1.1.21]	1	1	1	0	1	1	1	1	1	1	1	1	1	2	1	1
K12304, soluble calcium-activated nucleotidase 1 [EC:3.6.1.6]
K12319, guanylate cyclase soluble subunit beta [EC:4.6.1.2]
K13293, cAMP-specific phosphodiesterase 4 [EC:3.1.4.53]
K13484, 5-hydroxyisourate hydrolase / 2-oxo-4-hydroxy-4-carboxy-5-ureidoimidazoline decarboxylase [EC:3.5.2.17 4.1.1.97]	1	1	1	1	2	1	1	1	1	2	2	1	1	1	1	1
K13755, calcium/calmodulin-dependent 3',5'-cyclic nucleotide phosphodiesterase [EC:3.1.4.17]
K13758, retinal rod rhodopsin-sensitive cGMP 3',5'-cyclic phosphodiesterase subunit delta
K13761, high affinity cGMP-specific 3',5'-cyclic phosphodiesterase 9 [EC:3.1.4.35]
K13811, 3'-phosphoadenosine 5'-phosphosulfate synthase [EC:2.7.7.4 2.7.1.25]	3	2	2	3	3	2	2	2	3	4	3	3	2	4	4	3
K13987, ADP-sugar pyrophosphatase / 8-oxo-dGDP phosphatase / ADP-D-ribose pyrophosphorylase [EC:3.6.1.13 3.6.1.58 2.7.7.96]
K14641, apyrase [EC:3.6.1.5]	1	1	1	1	1	7	7	8	2	4	3	2	1	3	2	1
K14977, (S)-ureidoglycine aminohydrolase [EC:3.5.3.26]	1	1	1	1	1	1	1	1	1	1	1	1	1	2	1	1
K15779, phosphoglucomutase / phosphopentomutase [EC:5.4.2.2 5.4.2.7]
K18151, ureidoglycolate amidohydrolase [EC:3.5.1.116]	1	1	0	1	1	1	2	1	1	1	0	1	1	1	1	1
K18424, ectonucleotide pyrophosphatase/phosphodiesterase family member 4 [EC:3.6.1.29]
K18437, high affinity cAMP-specific and IBMX-insensitive 3',5'-cyclic phosphodiesterase 8 [EC:3.1.4.53]
K18447, ADP-sugar diphosphatase [EC:3.6.1.21]	1	1	1	1	1	1	2	1	2	1	1	1	1	1	1	2
K18453, ADP-ribose/FAD diphosphatase [EC:3.6.1.13 3.6.1.18]	1	1	1	1	1	1	1	1	2	2	2	1	1	2	1	1
K18532, adenylate kinase [EC:2.7.4.3]	1	0	2	2	2	1	1	1	1	1	2	1	1	2	1	1
K18550, IMP and pyridine-specific 5'-nucleotidase [EC:3.1.3.99 3.1.3.-]
K19572, adenosine deaminase CECR1 [EC:3.5.4.4]
K19964, hydroxyisourate hydrolase [EC:3.5.2.17]
K19970, 5'-nucleotidase [EC:3.1.3.5]
K22879, FAD-dependent urate hydroxylase [EC:1.14.13.113]
>00232; Caffeine metabolism; Metabolism; Biosynthesis of other secondary metabolites	1	1	0	1	1	1	1	1	3	1	1	0	1	1	1	1
K00106, xanthine dehydrogenase/oxidase [EC:1.17.1.4 1.17.3.2]	0	0	0	0	0	0	0	0	2	0	0	0	0	0	0	0
K00365, urate oxidase [EC:1.7.3.3]	1	1	0	1	1	1	1	1	1	1	1	0	1	1	1	1
K07409, cytochrome P450 family 1 subfamily A polypeptide 2 [EC:1.14.14.1]
>00240; Pyrimidine metabolism; Metabolism; Nucleotide metabolism	48	48	46	40	46	59	53	60	46	75	65	33	49	74	62	43
K00207, dihydropyrimidine dehydrogenase (NADP+) [EC:1.3.1.2]	1	1	1	1	1	1	1	1	1	1	2	0	1	1	1	1
K00226, dihydroorotate dehydrogenase (fumarate) [EC:1.3.98.1]
K00254, dihydroorotate dehydrogenase [EC:1.3.5.2]	1	1	1	1	1	1	1	1	1	2	2	1	1	2	1	1
K00560, thymidylate synthase [EC:2.1.1.45]	2	1	2	1	1	2	1	1	2	1	2	1	2	2	3	1
K00609, aspartate carbamoyltransferase catalytic subunit [EC:2.1.3.2]	1	1	1	1	1	1	1	1	1	1	2	0	1	1	1	1
K00757, uridine phosphorylase [EC:2.4.2.3]
K00761, uracil phosphoribosyltransferase [EC:2.4.2.9]	1	1	1	0	1	1	2	2	2	2	1	0	1	1	1	1
K00762, orotate phosphoribosyltransferase [EC:2.4.2.10]	1	1	1	1	0	2	2	3	1	1	1	1	0	2	1	1
K00857, thymidine kinase [EC:2.7.1.21]	1	1	1	1	2	1	1	1	2	3	1	1	2	4	2	1
K00876, uridine kinase [EC:2.7.1.48]	4	4	4	6	6	6	6	8	4	6	6	4	7	10	8	5
K00893, deoxycitidine kinase [EC:2.7.1.74]
K00940, nucleoside-diphosphate kinase [EC:2.7.4.6]	3	8	3	2	6	5	5	5	4	7	7	3	4	4	6	4
K00943, dTMP kinase [EC:2.7.4.9]	1	1	1	1	1	1	1	1	2	1	1	1	1	1	1	1
K01081, 5'-nucleotidase [EC:3.1.3.5]
K01240, uridine nucleosidase [EC:3.2.2.3]	1	1	1	1	2	2	2	2	1	3	2	1	1	1	1	1
K01431, beta-ureidopropionase [EC:3.5.1.6]	1	1	1	1	1	1	1	1	1	2	1	1	1	1	1	1
K01464, dihydropyrimidinase [EC:3.5.2.2]	2	1	1	1	1	1	1	1	1	1	2	1	1	2	1	1
K01465, dihydroorotase [EC:3.5.2.3]	0	0	0	0	0	0	0	0	0	0	1	0	1	0	0	0
K01489, cytidine deaminase [EC:3.5.4.5]	1	1	1	2	0	2	1	2	0	3	1	1	1	2	9	1
K01493, dCMP deaminase [EC:3.5.4.12]	1	1	1	1	1	1	1	1	1	1	1	1	1	2	1	1
K01510, apyrase [EC:3.6.1.5]	2	2	2	1	1	2	2	2	2	2	3	1	1	2	4	1
K01511, ectonucleoside triphosphate diphosphohydrolase 5/6 [EC:3.6.1.6]
K01513, ectonucleotide pyrophosphatase/phosphodiesterase family member 1/3 [EC:3.1.4.1 3.6.1.9]
K01520, dUTP pyrophosphatase [EC:3.6.1.23]	1	1	1	1	3	1	1	1	2	2	3	1	2	3	1	1
K01937, CTP synthase [EC:6.3.4.2]	3	6	6	5	4	6	5	5	4	9	4	3	3	5	5	2
K01955, carbamoyl-phosphate synthase large subunit [EC:6.3.5.5]	1	1	1	1	0	1	1	1	1	0	2	0	1	1	1	1
K01956, carbamoyl-phosphate synthase small subunit [EC:6.3.5.5]	1	1	1	1	0	1	1	1	0	1	1	1	1	2	1	1
K03365, cytosine/creatinine deaminase [EC:3.5.4.1 3.5.4.21]
K03783, purine-nucleoside phosphorylase [EC:2.4.2.1]
K03787, 5'-nucleotidase [EC:3.1.3.5]	1	2	2	1	2	2	2	2	3	5	3	1	3	4	2	2
K09903, uridylate kinase [EC:2.7.4.22]	3	3	3	1	1	2	2	2	2	4	3	2	3	5	2	2
K10807, ribonucleoside-diphosphate reductase subunit M1 [EC:1.17.4.1]
K10808, ribonucleoside-diphosphate reductase subunit M2 [EC:1.17.4.1]	3	1	2	1	2	2	0	0	0	0	2	1	0	3	1	1
K11540, carbamoyl-phosphate synthase / aspartate carbamoyltransferase / dihydroorotase [EC:6.3.5.5 2.1.3.2 3.5.2.3]
K11541, carbamoyl-phosphate synthase / aspartate carbamoyltransferase [EC:6.3.5.5 2.1.3.2]
K11751, 5'-nucleotidase / UDP-sugar diphosphatase [EC:3.1.3.5 3.6.1.45]
K12304, soluble calcium-activated nucleotidase 1 [EC:3.6.1.6]
K13421, uridine monophosphate synthetase [EC:2.4.2.10 4.1.1.23]	1	0	1	1	2	2	2	2	1	1	1	1	1	2	1	1
K13800, UMP-CMP kinase [EC:2.7.4.14]	4	2	3	3	3	4	2	4	3	5	5	1	2	4	3	2
K13998, dihydrofolate reductase / thymidylate synthase [EC:1.5.1.3 2.1.1.45]	2	1	2	1	1	2	1	1	2	1	2	1	2	2	3	1
K14641, apyrase [EC:3.6.1.5]	1	1	1	1	1	7	7	8	2	4	3	2	1	3	2	1
K16066, 3-hydroxy acid dehydrogenase / malonic semialdehyde reductase [EC:1.1.1.381 1.1.1.-]
K16329, pseudouridylate synthase [EC:4.2.1.70]	1	1	1	1	0	1	1	1	0	1	0	1	1	1	1	1
K16330, pseudouridylate synthase / pseudouridine kinase [EC:4.2.1.70 2.7.1.83]
K16904, dCTP diphosphatase [EC:3.6.1.12]	5	2	2	2	2	2	2	2	3	7	3	2	4	5	1	6
K19970, 5'-nucleotidase [EC:3.1.3.5]
>00250; Alanine, aspartate and glutamate metabolism; Metabolism; Amino acid metabolism	34	31	33	31	39	50	52	47	45	58	53	27	45	61	51	33
K00135, succinate-semialdehyde dehydrogenase / glutarate-semialdehyde dehydrogenase [EC:1.2.1.16 1.2.1.79 1.2.1.20]	0	1	1	1	0	1	1	1	1	0	1	1	3	1	1	1
K00261, glutamate dehydrogenase (NAD(P)+) [EC:1.4.1.3]	0	0	0	0	0	1	1	1	0	2	0	0	3	4	3	0
K00262, glutamate dehydrogenase (NADP+) [EC:1.4.1.4]	1	0	1	1	1	1	1	1	1	2	2	0	1	1	1	1
K00264, glutamate synthase (NADH) [EC:1.4.1.14]	1	1	0	1	1	2	2	2	1	2	2	1	1	2	1	1
K00272, D-aspartate oxidase [EC:1.4.3.1]
K00278, L-aspartate oxidase [EC:1.4.3.16]	1	1	1	1	1	1	1	1	1	1	1	0	1	1	1	1
K00294, 1-pyrroline-5-carboxylate dehydrogenase [EC:1.2.1.88]
K00609, aspartate carbamoyltransferase catalytic subunit [EC:2.1.3.2]	1	1	1	1	1	1	1	1	1	1	2	0	1	1	1	1
K00764, amidophosphoribosyltransferase [EC:2.4.2.14]	1	1	2	1	0	2	2	2	1	3	2	1	1	2	3	1
K00811, aspartate aminotransferase, chloroplastic [EC:2.6.1.1]	1	1	1	1	1	1	1	1	1	1	2	1	1	2	1	1
K00814, alanine transaminase [EC:2.6.1.2]	0	1	1	0	0	2	2	2	1	3	3	0	1	2	2	0
K00820, glutamine---fructose-6-phosphate transaminase (isomerizing) [EC:2.6.1.16]	1	1	1	1	1	2	2	1	2	1	2	2	1	1	1	1
K00823, 4-aminobutyrate aminotransferase [EC:2.6.1.19]
K00827, alanine-glyoxylate transaminase / (R)-3-amino-2-methylpropionate-pyruvate transaminase [EC:2.6.1.44 2.6.1.40]	2	2	1	2	3	3	4	3	3	4	3	3	3	3	3	2
K00830, alanine-glyoxylate transaminase / serine-glyoxylate transaminase / serine-pyruvate transaminase [EC:2.6.1.44 2.6.1.45 2.6.1.51]	0	0	0	0	0	1	1	1	1	0	0	0	0	0	0	0
K01424, L-asparaginase [EC:3.5.1.1]
K01580, glutamate decarboxylase [EC:4.1.1.15]	4	2	3	2	2	4	5	5	4	5	3	2	4	6	5	2
K01755, argininosuccinate lyase [EC:4.3.2.1]	1	1	1	1	1	1	1	1	1	1	1	1	1	1	1	1
K01756, adenylosuccinate lyase [EC:4.3.2.2]	1	1	1	1	6	1	1	1	1	1	1	1	1	1	2	2
K01915, glutamine synthetase [EC:6.3.1.2]	4	5	4	5	5	5	5	5	7	11	8	5	6	12	7	5
K01939, adenylosuccinate synthase [EC:6.3.4.4]	2	0	1	1	2	2	2	2	1	2	2	1	1	1	1	1
K01940, argininosuccinate synthase [EC:6.3.4.5]	0	0	1	1	2	2	2	1	2	1	2	1	1	2	1	1
K01953, asparagine synthase (glutamine-hydrolysing) [EC:6.3.5.4]	3	3	3	1	5	3	4	4	6	4	5	2	2	3	4	2
K01955, carbamoyl-phosphate synthase large subunit [EC:6.3.5.5]	1	1	1	1	0	1	1	1	1	0	2	0	1	1	1	1
K01956, carbamoyl-phosphate synthase small subunit [EC:6.3.5.5]	1	1	1	1	0	1	1	1	0	1	1	1	1	2	1	1
K11540, carbamoyl-phosphate synthase / aspartate carbamoyltransferase / dihydroorotase [EC:6.3.5.5 2.1.3.2 3.5.2.3]
K11541, carbamoyl-phosphate synthase / aspartate carbamoyltransferase [EC:6.3.5.5 2.1.3.2]
K13051, L-asparaginase / beta-aspartyl-peptidase [EC:3.5.1.1 3.4.19.5]	3	2	2	2	1	2	3	2	2	4	3	1	2	3	2	1
K13524, 4-aminobutyrate aminotransferase / (S)-3-amino-2-methylpropionate transaminase [EC:2.6.1.19 2.6.1.22]
K13566, omega-amidase [EC:3.5.1.3]	1	1	1	1	1	2	2	2	2	2	1	1	1	1	1	2
K14272, glutamate--glyoxylate aminotransferase [EC:2.6.1.4 2.6.1.2 2.6.1.44]	1	1	1	1	1	1	1	1	1	2	1	1	1	2	2	1
K14454, aspartate aminotransferase, cytoplasmic [EC:2.6.1.1]	1	1	1	1	2	1	1	1	1	2	1	0	2	2	3	1
K14455, aspartate aminotransferase, mitochondrial [EC:2.6.1.1]	1	1	1	1	1	2	2	1	1	1	1	0	2	2	1	1
K15371, glutamate dehydrogenase [EC:1.4.1.2]
K16871, 4-aminobutyrate---pyruvate transaminase [EC:2.6.1.96]	1	1	1	1	0	4	2	2	1	1	1	1	2	2	1	1
K17761, succinate-semialdehyde dehydrogenase, mitochondrial [EC:1.2.1.24]	0	1	1	1	1	1	1	1	1	0	1	1	3	1	1	1
K18309, aspartate N-acetyltransferase [EC:2.3.1.17]
>00254; Aflatoxin biosynthesis; Metabolism; Biosynthesis of other secondary metabolites	1	1	1	1	1	2	2	3	1	1	1	1	1	3	2	1
K01946, acetyl-CoA carboxylase / biotin carboxylase 2 [EC:6.4.1.2 6.3.4.14 2.1.3.15]
K11262, acetyl-CoA carboxylase / biotin carboxylase 1 [EC:6.4.1.2 6.3.4.14 2.1.3.15]	1	1	1	1	1	2	2	3	1	1	1	1	1	3	2	1
K17644, norsolorinic acid ketoreductase [EC:1.1.1.349]
>00260; Glycine, serine and threonine metabolism; Metabolism; Amino acid metabolism	45	43	46	44	51	66	63	66	45	79	70	39	57	82	69	47
K00003, homoserine dehydrogenase [EC:1.1.1.3]
K00049, glyoxylate/hydroxypyruvate reductase [EC:1.1.1.79 1.1.1.81]
K00058, D-3-phosphoglycerate dehydrogenase / 2-oxoglutarate reductase [EC:1.1.1.95 1.1.1.399]	2	1	1	2	2	3	4	3	2	5	4	2	3	6	3	2
K00060, threonine 3-dehydrogenase [EC:1.1.1.103]
K00108, choline dehydrogenase [EC:1.1.99.1]
K00130, betaine-aldehyde dehydrogenase [EC:1.2.1.8]	1	1	1	1	1	2	2	2	0	1	1	1	2	2	2	1
K00133, aspartate-semialdehyde dehydrogenase [EC:1.2.1.11]	1	1	1	1	1	1	1	1	1	2	2	1	1	3	1	1
K00273, D-amino-acid oxidase [EC:1.4.3.3]
K00274, monoamine oxidase [EC:1.4.3.4]
K00276, primary-amine oxidase [EC:1.4.3.21]	5	4	6	4	2	3	4	6	6	6	2	0	7	8	8	2
K00281, glycine dehydrogenase [EC:1.4.4.2]	1	1	1	1	1	2	1	1	1	2	2	1	2	1	2	1
K00306, sarcosine oxidase / L-pipecolate oxidase [EC:1.5.3.1 1.5.3.7]	0	2	2	2	2	3	3	6	1	0	2	0	0	2	1	1
K00382, dihydrolipoamide dehydrogenase [EC:1.8.1.4]	3	4	3	2	2	4	4	4	1	3	4	2	2	4	4	3
K00499, choline monooxygenase [EC:1.14.15.7]	0	1	1	0	1	1	1	1	1	1	1	0	1	1	1	1
K00600, glycine hydroxymethyltransferase [EC:2.1.2.1]	4	4	5	6	4	5	4	4	5	11	6	5	11	9	7	7
K00605, aminomethyltransferase [EC:2.1.2.10]	1	1	1	1	0	1	1	1	1	2	1	0	1	2	1	1
K00639, glycine C-acetyltransferase [EC:2.3.1.29]
K00643, 5-aminolevulinate synthase [EC:2.3.1.37]
K00827, alanine-glyoxylate transaminase / (R)-3-amino-2-methylpropionate-pyruvate transaminase [EC:2.6.1.44 2.6.1.40]	2	2	1	2	3	3	4	3	3	4	3	3	3	3	3	2
K00830, alanine-glyoxylate transaminase / serine-glyoxylate transaminase / serine-pyruvate transaminase [EC:2.6.1.44 2.6.1.45 2.6.1.51]	0	0	0	0	0	1	1	1	1	0	0	0	0	0	0	0
K00831, phosphoserine aminotransferase [EC:2.6.1.52]	1	2	2	1	1	1	1	1	0	2	2	1	1	1	2	2
K00872, homoserine kinase [EC:2.7.1.39]	4	0	2	2	0	1	1	1	1	1	1	1	1	2	1	2
K00928, aspartate kinase [EC:2.7.2.4]	2	1	2	2	2	3	2	3	1	3	2	1	2	2	3	1
K01079, phosphoserine phosphatase [EC:3.1.3.3]	1	1	1	1	1	2	2	1	1	2	1	0	1	1	1	1
K01620, threonine aldolase [EC:4.1.2.48]	2	1	1	1	1	1	1	2	1	1	2	2	1	2	2	2
K01694, tryptophan synthase [EC:4.2.1.20]
K01695, tryptophan synthase alpha chain [EC:4.2.1.20]	1	2	2	1	5	5	5	4	2	4	8	3	1	2	2	2
K01696, tryptophan synthase beta chain [EC:4.2.1.20]	2	1	0	1	2	1	1	1	1	1	2	2	2	2	2	1
K01697, cystathionine beta-synthase [EC:4.2.1.22]
K01733, threonine synthase [EC:4.2.3.1]	1	1	1	1	2	2	2	2	1	2	2	1	1	2	2	1
K01754, threonine dehydratase [EC:4.3.1.19]	2	1	2	2	2	2	3	2	2	3	3	2	2	2	2	2
K01758, cystathionine gamma-lyase [EC:4.4.1.1]
K01834, 2,3-bisphosphoglycerate-dependent phosphoglycerate mutase [EC:5.4.2.11]	0	0	1	1	2	2	2	2	1	3	2	1	1	3	2	1
K02437, glycine cleavage system H protein	2	2	3	2	3	3	2	2	2	6	3	3	3	4	3	2
K06001, tryptophan synthase beta chain [EC:4.2.1.20]	0	0	0	0	1	1	1	1	1	1	1	1	1	1	1	1
K12235, serine racemase [EC:5.1.1.18]	1	0	1	1	0	1	1	1	1	0	1	1	1	1	1	0
K12524, bifunctional aspartokinase / homoserine dehydrogenase 1 [EC:2.7.2.4 1.1.1.3]	1	0	1	1	2	2	2	1	1	2	1	1	1	2	2	1
K14085, aldehyde dehydrogenase family 7 member A1 [EC:1.2.1.31 1.2.1.8 1.2.1.3]	1	1	1	1	1	1	1	1	1	1	1	1	1	2	1	1
K14272, glutamate--glyoxylate aminotransferase [EC:2.6.1.4 2.6.1.2 2.6.1.44]	1	1	1	1	1	1	1	1	1	2	1	1	1	2	2	1
K15633, 2,3-bisphosphoglycerate-independent phosphoglycerate mutase [EC:5.4.2.12]	1	1	1	1	3	3	2	2	2	5	4	1	1	2	2	1
K15634, 2,3-bisphosphoglycerate-dependent phosphoglycerate mutase [EC:5.4.2.11]	1	1	1	1	1	3	2	3	1	1	1	0	0	1	2	1
K15789, threonine 3-dehydrogenase [EC:1.1.1.103]
K15893, glycerate dehydrogenase [EC:1.1.1.29]	1	1	1	1	1	1	1	1	1	0	2	1	1	1	1	1
K15918, D-glycerate 3-kinase [EC:2.7.1.31]	1	3	0	1	1	1	1	2	1	1	1	1	1	2	1	1
K15919, glyoxylate/hydroxypyruvate reductase [EC:1.1.1.79 1.1.1.81]	0	1	0	0	0	1	0	0	0	1	2	0	1	5	2	0
K16066, 3-hydroxy acid dehydrogenase / malonic semialdehyde reductase [EC:1.1.1.381 1.1.1.-]
K17103, CDP-diacylglycerol---serine O-phosphatidyltransferase [EC:2.7.8.8]
K17989, L-serine/L-threonine ammonia-lyase [EC:4.3.1.17 4.3.1.19]
>00261; Monobactam biosynthesis; Metabolism; Biosynthesis of other secondary metabolites	9	6	9	9	12	12	11	11	8	15	12	8	8	15	14	8
K00133, aspartate-semialdehyde dehydrogenase [EC:1.2.1.11]	1	1	1	1	1	1	1	1	1	2	2	1	1	3	1	1
K00215, 4-hydroxy-tetrahydrodipicolinate reductase [EC:1.17.1.8]	1	1	1	1	1	2	2	2	2	2	1	1	1	2	2	1
K00928, aspartate kinase [EC:2.7.2.4]	2	1	2	2	2	3	2	3	1	3	2	1	2	2	3	1
K00958, sulfate adenylyltransferase [EC:2.7.7.4]
K01714, 4-hydroxy-tetrahydrodipicolinate synthase [EC:4.3.3.7]	1	1	2	1	3	2	2	2	0	2	3	1	1	2	2	1
K12524, bifunctional aspartokinase / homoserine dehydrogenase 1 [EC:2.7.2.4 1.1.1.3]	1	0	1	1	2	2	2	1	1	2	1	1	1	2	2	1
K13811, 3'-phosphoadenosine 5'-phosphosulfate synthase [EC:2.7.7.4 2.7.1.25]	3	2	2	3	3	2	2	2	3	4	3	3	2	4	4	3
>00270; Cysteine and methionine metabolism; Metabolism; Amino acid metabolism	65	65	75	69	91	124	102	105	73	136	116	67	94	153	117	75
K00003, homoserine dehydrogenase [EC:1.1.1.3]
K00016, L-lactate dehydrogenase [EC:1.1.1.27]	1	0	0	1	1	2	1	2	2	3	1	0	2	2	1	1
K00024, malate dehydrogenase [EC:1.1.1.37]
K00025, malate dehydrogenase [EC:1.1.1.37]	2	1	2	2	1	2	2	2	2	3	1	2	3	4	3	0
K00026, malate dehydrogenase [EC:1.1.1.37]	3	3	4	3	3	7	5	6	5	6	7	5	4	10	4	4
K00058, D-3-phosphoglycerate dehydrogenase / 2-oxoglutarate reductase [EC:1.1.1.95 1.1.1.399]	2	1	1	2	2	3	4	3	2	5	4	2	3	6	3	2
K00133, aspartate-semialdehyde dehydrogenase [EC:1.2.1.11]	1	1	1	1	1	1	1	1	1	2	2	1	1	3	1	1
K00456, cysteine dioxygenase [EC:1.13.11.20]
K00547, homocysteine S-methyltransferase [EC:2.1.1.10]	1	1	1	2	3	4	3	3	2	4	3	1	3	5	3	2
K00548, 5-methyltetrahydrofolate--homocysteine methyltransferase [EC:2.1.1.13]
K00549, 5-methyltetrahydropteroyltriglutamate--homocysteine methyltransferase [EC:2.1.1.14]	2	2	2	2	3	2	3	2	3	4	5	6	2	5	3	2
K00558, DNA (cytosine-5)-methyltransferase 1 [EC:2.1.1.37]	4	4	4	2	5	5	6	5	3	4	4	2	7	5	7	3
K00640, serine O-acetyltransferase [EC:2.3.1.30]	3	3	4	4	3	6	3	4	3	6	6	4	2	6	5	3
K00641, homoserine O-acetyltransferase/O-succinyltransferase [EC:2.3.1.31 2.3.1.46]
K00772, 5'-methylthioadenosine phosphorylase [EC:2.4.2.28]
K00789, S-adenosylmethionine synthetase [EC:2.5.1.6]	3	2	3	4	1	5	3	3	4	11	5	5	5	7	4	2
K00797, spermidine synthase [EC:2.5.1.16]	2	4	4	4	6	4	4	5	3	7	6	2	5	7	4	6
K00811, aspartate aminotransferase, chloroplastic [EC:2.6.1.1]	1	1	1	1	1	1	1	1	1	1	2	1	1	2	1	1
K00815, tyrosine aminotransferase [EC:2.6.1.5]	3	2	3	1	5	6	5	7	2	3	3	1	5	9	8	2
K00816, kynurenine---oxoglutarate transaminase / cysteine-S-conjugate beta-lyase / glutamine---phenylpyruvate transaminase [EC:2.6.1.7 4.4.1.13 2.6.1.64]
K00826, branched-chain amino acid aminotransferase [EC:2.6.1.42]	3	3	3	3	3	5	4	4	3	4	2	2	2	4	6	4
K00827, alanine-glyoxylate transaminase / (R)-3-amino-2-methylpropionate-pyruvate transaminase [EC:2.6.1.44 2.6.1.40]	2	2	1	2	3	3	4	3	3	4	3	3	3	3	3	2
K00831, phosphoserine aminotransferase [EC:2.6.1.52]	1	2	2	1	1	1	1	1	0	2	2	1	1	1	2	2
K00837, aromatic aminotransferase [EC:2.6.1.-]	1	1	1	1	1	1	1	1	1	1	2	1	2	1	1	1
K00838, aromatic amino acid aminotransferase I / 2-aminoadipate transaminase [EC:2.6.1.57 2.6.1.39 2.6.1.27 2.6.1.5]
K00899, 5-methylthioribose kinase [EC:2.7.1.100]	1	1	1	1	1	2	1	2	1	2	2	1	2	2	1	4
K00928, aspartate kinase [EC:2.7.2.4]	2	1	2	2	2	3	2	3	1	3	2	1	2	2	3	1
K01011, thiosulfate/3-mercaptopyruvate sulfurtransferase [EC:2.8.1.1 2.8.1.2]	0	1	0	1	1	2	3	2	2	2	2	1	1	2	2	1
K01244, 5'-methylthioadenosine nucleosidase [EC:3.2.2.16]	1	1	1	1	1	1	1	1	1	1	4	1	1	2	2	2
K01251, adenosylhomocysteinase [EC:3.3.1.1]	2	1	4	2	0	1	1	1	2	3	3	3	2	2	2	1
K01611, S-adenosylmethionine decarboxylase [EC:4.1.1.50]	3	3	3	4	4	9	3	3	1	7	6	3	2	7	4	5
K01697, cystathionine beta-synthase [EC:4.2.1.22]
K01738, cysteine synthase [EC:2.5.1.47]	4	5	4	4	9	9	8	8	5	9	6	5	10	13	8	4
K01739, cystathionine gamma-synthase [EC:2.5.1.48]	1	1	1	1	2	3	2	2	1	2	0	0	1	1	1	1
K01758, cystathionine gamma-lyase [EC:4.4.1.1]
K01760, cysteine-S-conjugate beta-lyase [EC:4.4.1.13]	1	1	1	1	1	2	1	1	0	1	1	0	1	1	1	1
K01761, methionine-gamma-lyase [EC:4.4.1.11]	1	1	2	2	0	1	1	1	0	0	1	1	0	1	1	0
K01762, 1-aminocyclopropane-1-carboxylate synthase [EC:4.4.1.14]	1	1	1	0	1	1	1	1	2	6	2	0	2	5	6	1
K01919, glutamate--cysteine ligase [EC:6.3.2.2]	1	1	1	1	1	2	1	1	1	2	2	1	1	2	1	2
K05396, D-cysteine desulfhydrase [EC:4.4.1.15]	1	1	1	1	1	1	2	1	1	1	0	1	1	1	1	1
K05933, aminocyclopropanecarboxylate oxidase [EC:1.14.17.4]	3	5	4	2	7	7	7	8	3	9	13	1	3	7	5	3
K08963, methylthioribose-1-phosphate isomerase [EC:5.3.1.23]	1	1	1	1	1	1	1	1	1	1	1	1	1	1	1	1
K08964, methylthioribulose-1-phosphate dehydratase [EC:4.2.1.109]	1	2	2	1	1	1	1	1	1	1	1	0	2	2	1	1
K08967, 1,2-dihydroxy-3-keto-5-methylthiopentene dioxygenase [EC:1.13.11.53 1.13.11.54]	1	2	4	3	6	8	5	6	4	4	4	3	2	6	5	2
K08968, L-methionine (R)-S-oxide reductase [EC:1.8.4.14]
K09880, enolase-phosphatase E1 [EC:3.1.3.77]	1	2	2	1	2	2	2	2	2	2	1	1	2	2	1	1
K11204, glutamate--cysteine ligase catalytic subunit [EC:6.3.2.2]
K11205, glutamate--cysteine ligase regulatory subunit
K12524, bifunctional aspartokinase / homoserine dehydrogenase 1 [EC:2.7.2.4 1.1.1.3]	1	0	1	1	2	2	2	1	1	2	1	1	1	2	2	1
K13034, L-3-cyanoalanine synthase/ cysteine synthase [EC:2.5.1.47 4.4.1.9]	1	1	1	1	1	1	1	1	0	1	1	1	1	2	1	1
K14454, aspartate aminotransferase, cytoplasmic [EC:2.6.1.1]	1	1	1	1	2	1	1	1	1	2	1	0	2	2	3	1
K14455, aspartate aminotransferase, mitochondrial [EC:2.6.1.1]	1	1	1	1	1	2	2	1	1	1	1	0	2	2	1	1
K16054, methylthioribulose 1-phosphate dehydratase / enolase-phosphatase E1 [EC:4.2.1.109 3.1.3.77]	1	2	2	1	2	1	1	2	2	2	1	1	2	2	1	1
K17069, O-acetylhomoserine/O-acetylserine sulfhydrylase [EC:2.5.1.49 2.5.1.47]
K17398, DNA (cytosine-5)-methyltransferase 3A [EC:2.1.1.37]
K17989, L-serine/L-threonine ammonia-lyase [EC:4.3.1.17 4.3.1.19]
K20772, 1-aminocyclopropane-1-carboxylate synthase 1/2/6 [EC:4.4.1.14]	0	0	0	0	0	0	0	0	0	2	1	0	1	3	3	0
K21456, glutathione synthase [EC:6.3.2.3]	1	1	1	1	2	3	3	2	1	1	2	1	1	2	1	2
K21623, L-cystine beta-lyase [EC:4.4.1.35]
K22207, L-cysteine desulfhydrase [EC:4.4.1.28]	1	0	1	1	1	2	1	2	1	3	2	2	2	4	2	1
K22846, S-sulfo-L-cysteine synthase (O-acetyl-L-serine-dependent) [EC:2.5.1.144]	1	1	0	1	1	1	1	1	1	1	0	1	1	1	1	0
>00280; Valine, leucine and isoleucine degradation; Metabolism; Amino acid metabolism	35	34	30	34	40	46	44	47	34	49	45	24	49	59	50	31
K00020, 3-hydroxyisobutyrate dehydrogenase [EC:1.1.1.31]	5	5	5	4	4	6	6	5	5	6	6	4	5	7	7	4
K00022, 3-hydroxyacyl-CoA dehydrogenase [EC:1.1.1.35]
K00128, aldehyde dehydrogenase (NAD+) [EC:1.2.1.3]	3	1	2	3	1	4	4	5	3	4	5	0	4	3	3	1
K00140, malonate-semialdehyde dehydrogenase (acetylating) / methylmalonate-semialdehyde dehydrogenase [EC:1.2.1.18 1.2.1.27]	2	1	0	1	2	1	1	1	1	1	1	1	2	4	1	1
K00166, 2-oxoisovalerate dehydrogenase E1 component alpha subunit [EC:1.2.4.4]	0	1	1	1	1	1	1	1	0	1	1	1	2	3	2	1
K00167, 2-oxoisovalerate dehydrogenase E1 component beta subunit [EC:1.2.4.4]	1	1	1	1	1	1	1	1	1	1	1	1	1	1	2	1
K00249, acyl-CoA dehydrogenase [EC:1.3.8.7]	2	2	1	2	2	2	2	1	1	2	1	2	1	2	1	1
K00253, isovaleryl-CoA dehydrogenase [EC:1.3.8.4]	1	1	0	1	1	1	1	0	1	1	1	1	1	1	1	1
K00382, dihydrolipoamide dehydrogenase [EC:1.8.1.4]	3	4	3	2	2	4	4	4	1	3	4	2	2	4	4	3
K00626, acetyl-CoA C-acetyltransferase [EC:2.3.1.9]	3	3	2	4	4	4	4	5	4	7	5	2	4	5	5	2
K00826, branched-chain amino acid aminotransferase [EC:2.6.1.42]	3	3	3	3	3	5	4	4	3	4	2	2	2	4	6	4
K00827, alanine-glyoxylate transaminase / (R)-3-amino-2-methylpropionate-pyruvate transaminase [EC:2.6.1.44 2.6.1.40]	2	2	1	2	3	3	4	3	3	4	3	3	3	3	3	2
K01027, 3-oxoacid CoA-transferase [EC:2.8.3.5]
K01640, hydroxymethylglutaryl-CoA lyase [EC:4.1.3.4]	2	2	2	2	3	3	2	2	2	3	3	1	2	2	1	1
K01641, hydroxymethylglutaryl-CoA synthase [EC:2.3.3.10]	1	1	1	1	2	3	2	3	3	2	2	1	5	3	1	1
K01692, enoyl-CoA hydratase [EC:4.2.1.17]
K01847, methylmalonyl-CoA mutase [EC:5.4.99.2]
K01907, acetoacetyl-CoA synthetase [EC:6.2.1.16]
K01965, propionyl-CoA carboxylase alpha chain [EC:6.4.1.3]
K01966, propionyl-CoA carboxylase beta chain [EC:6.4.1.3 2.1.3.15]
K01968, 3-methylcrotonyl-CoA carboxylase alpha subunit [EC:6.4.1.4]	1	1	1	1	1	1	1	1	0	1	1	0	1	1	1	1
K01969, 3-methylcrotonyl-CoA carboxylase beta subunit [EC:6.4.1.4]	1	1	1	1	1	1	1	1	1	1	1	1	1	1	1	1
K05605, 3-hydroxyisobutyryl-CoA hydrolase [EC:3.1.2.4]	3	2	3	3	6	2	3	5	3	5	3	1	9	11	7	2
K05606, methylmalonyl-CoA/ethylmalonyl-CoA epimerase [EC:5.1.99.1]
K05607, methylglutaconyl-CoA hydratase [EC:4.2.1.18]	1	1	1	0	1	2	1	2	1	1	1	1	1	1	1	1
K07511, enoyl-CoA hydratase [EC:4.2.1.17]
K07513, acetyl-CoA acyltransferase 1 [EC:2.3.1.16]	2	2	2	2	2	2	2	2	2	4	3	1	2	3	3	1
K09478, short/branched chain acyl-CoA dehydrogenase [EC:1.3.99.12]
K09699, 2-oxoisovalerate dehydrogenase E2 component (dihydrolipoyl transacylase) [EC:2.3.1.168]	1	1	1	1	1	1	1	1	0	1	1	0	1	0	1	1
K13524, 4-aminobutyrate aminotransferase / (S)-3-amino-2-methylpropionate transaminase [EC:2.6.1.19 2.6.1.22]
K14085, aldehyde dehydrogenase family 7 member A1 [EC:1.2.1.31 1.2.1.8 1.2.1.3]	1	1	1	1	1	1	1	1	1	1	1	1	1	2	1	1
K18660, malonyl-CoA/methylmalonyl-CoA synthetase [EC:6.2.1.-]	0	1	0	1	1	1	1	1	0	1	2	0	1	1	1	1
>00290; Valine, leucine and isoleucine biosynthesis; Metabolism; Amino acid metabolism	14	15	13	16	11	21	18	17	14	19	15	12	14	22	24	15
K00052, 3-isopropylmalate dehydrogenase [EC:1.1.1.85]	1	1	0	1	1	1	1	1	1	1	1	1	1	1	3	1
K00053, ketol-acid reductoisomerase [EC:1.1.1.86]	1	2	1	3	2	3	2	2	2	3	2	1	2	4	1	1
K00826, branched-chain amino acid aminotransferase [EC:2.6.1.42]	3	3	3	3	3	5	4	4	3	4	2	2	2	4	6	4
K01649, 2-isopropylmalate synthase [EC:2.3.3.13]	3	2	2	2	0	2	1	2	0	1	1	1	1	1	4	1
K01652, acetolactate synthase I/II/III large subunit [EC:2.2.1.6]	1	1	1	2	0	3	2	1	1	2	1	1	1	2	1	1
K01653, acetolactate synthase I/III small subunit [EC:2.2.1.6]	1	1	1	1	1	2	2	2	1	2	1	1	2	3	2	1
K01687, dihydroxy-acid dehydratase [EC:4.2.1.9]	1	2	1	1	1	1	1	1	1	1	1	1	1	2	1	1
K01702, 3-isopropylmalate dehydratase [EC:4.2.1.33]
K01703, 3-isopropylmalate/(R)-2-methylmalate dehydratase large subunit [EC:4.2.1.33 4.2.1.35]	1	1	1	0	1	1	1	1	2	1	1	1	2	2	1	2
K01704, 3-isopropylmalate/(R)-2-methylmalate dehydratase small subunit [EC:4.2.1.33 4.2.1.35]	0	1	1	1	0	1	1	1	1	1	2	1	0	1	3	1
K01754, threonine dehydratase [EC:4.3.1.19]	2	1	2	2	2	2	3	2	2	3	3	2	2	2	2	2
K17989, L-serine/L-threonine ammonia-lyase [EC:4.3.1.17 4.3.1.19]
K21359, 3-isopropylmalate/methylthioalkylmalate dehydratase small subunit [EC:4.2.1.33 4.2.1.170]	0	0	0	0	0	0	0	0	0	0	0	0	0	0	1	0
K21360, 3-isopropylmalate/methylthioalkylmalate dehydrogenase [EC:1.1.1.85 1.1.1.-]
>00300; Lysine biosynthesis; Metabolism; Amino acid metabolism	10	7	11	9	14	14	14	14	9	17	15	9	13	19	15	9
K00003, homoserine dehydrogenase [EC:1.1.1.3]
K00133, aspartate-semialdehyde dehydrogenase [EC:1.2.1.11]	1	1	1	1	1	1	1	1	1	2	2	1	1	3	1	1
K00143, L-2-aminoadipate reductase [EC:1.2.1.95]
K00215, 4-hydroxy-tetrahydrodipicolinate reductase [EC:1.17.1.8]	1	1	1	1	1	2	2	2	2	2	1	1	1	2	2	1
K00290, saccharopine dehydrogenase (NAD+, L-lysine forming) [EC:1.5.1.7]
K00293, saccharopine dehydrogenase (NADP+, L-glutamate forming) [EC:1.5.1.10]
K00825, kynurenine/2-aminoadipate aminotransferase [EC:2.6.1.7 2.6.1.39]
K00838, aromatic amino acid aminotransferase I / 2-aminoadipate transaminase [EC:2.6.1.57 2.6.1.39 2.6.1.27 2.6.1.5]
K00928, aspartate kinase [EC:2.7.2.4]	2	1	2	2	2	3	2	3	1	3	2	1	2	2	3	1
K01586, diaminopimelate decarboxylase [EC:4.1.1.20]	1	0	1	1	1	1	1	1	1	2	1	1	2	2	2	1
K01655, homocitrate synthase [EC:2.3.3.14]
K01705, homoaconitate hydratase [EC:4.2.1.36]
K01714, 4-hydroxy-tetrahydrodipicolinate synthase [EC:4.3.3.7]	1	1	2	1	3	2	2	2	0	2	3	1	1	2	2	1
K01778, diaminopimelate epimerase [EC:5.1.1.7]	1	1	1	1	1	1	1	2	1	1	2	1	1	2	1	1
K05824, homoisocitrate dehydrogenase [EC:1.1.1.87]
K10206, LL-diaminopimelate aminotransferase [EC:2.6.1.83]	2	2	2	1	3	2	3	2	2	3	3	2	4	4	2	2
K12524, bifunctional aspartokinase / homoserine dehydrogenase 1 [EC:2.7.2.4 1.1.1.3]	1	0	1	1	2	2	2	1	1	2	1	1	1	2	2	1
K17450, homoaconitase [EC:4.2.1.-]
>00310; Lysine degradation; Metabolism; Amino acid metabolism	31	28	32	29	30	40	40	50	28	32	42	19	33	46	38	28
K00022, 3-hydroxyacyl-CoA dehydrogenase [EC:1.1.1.35]
K00128, aldehyde dehydrogenase (NAD+) [EC:1.2.1.3]	3	1	2	3	1	4	4	5	3	4	5	0	4	3	3	1
K00135, succinate-semialdehyde dehydrogenase / glutarate-semialdehyde dehydrogenase [EC:1.2.1.16 1.2.1.79 1.2.1.20]	0	1	1	1	0	1	1	1	1	0	1	1	3	1	1	1
K00252, glutaryl-CoA dehydrogenase [EC:1.3.8.6]
K00290, saccharopine dehydrogenase (NAD+, L-lysine forming) [EC:1.5.1.7]
K00293, saccharopine dehydrogenase (NADP+, L-glutamate forming) [EC:1.5.1.10]
K00306, sarcosine oxidase / L-pipecolate oxidase [EC:1.5.3.1 1.5.3.7]	0	2	2	2	2	3	3	6	1	0	2	0	0	2	1	1
K00382, dihydrolipoamide dehydrogenase [EC:1.8.1.4]	3	4	3	2	2	4	4	4	1	3	4	2	2	4	4	3
K00474, trimethyllysine dioxygenase [EC:1.14.11.8]
K00626, acetyl-CoA C-acetyltransferase [EC:2.3.1.9]	3	3	2	4	4	4	4	5	4	7	5	2	4	5	5	2
K00658, 2-oxoglutarate dehydrogenase E2 component (dihydrolipoamide succinyltransferase) [EC:2.3.1.61]	1	1	1	1	3	2	1	1	1	3	3	1	2	3	2	1
K00825, kynurenine/2-aminoadipate aminotransferase [EC:2.6.1.7 2.6.1.39]
K01692, enoyl-CoA hydratase [EC:4.2.1.17]
K01843, lysine 2,3-aminomutase [EC:5.4.3.2]
K06101, [histone H3]-lysine4 N-trimethyltransferase ASH1L [EC:2.1.1.354]
K07511, enoyl-CoA hydratase [EC:4.2.1.17]
K09188, [histone H3]-lysine4 N-trimethyltransferase MLL3 [EC:2.1.1.354]
K11419, [histone H3]-lysine9 N-trimethyltransferase SUV39H [EC:2.1.1.355]
K11420, [histone H3]-lysine9 N-trimethyltransferase EHMT [EC:2.1.1.355]	9	7	8	7	7	10	11	15	5	2	9	1	5	10	9	8
K11422, [histone H3]-lysine4 N-trimethyltransferase SETD1 [EC:2.1.1.354]	1	0	1	1	1	1	1	1	0	1	1	1	0	2	1	1
K11423, [histone H3]-dimethyl-L-lysine36 N-methyltransferase [EC:2.1.1.358]
K11424, [histone H3]-lysine36 N-dimethyltransferase NSD2 [EC:2.1.1.357]
K11426, [histone H3]-lysine4/36 N-trimethyltransferase SMYD [EC:2.1.1.354 2.1.1.357]	6	7	7	3	5	7	6	7	7	6	7	7	7	7	7	6
K11427, [histone H3]-lysine79 N-trimethyltransferase [EC:2.1.1.360]
K11429, [histone H4]-N-methyl-L-lysine20 N-methyltransferase [EC:2.1.1.362]
K11430, [histone H3]-lysine27 N-trimethyltransferase EZH2 [EC:2.1.1.356]
K11433, [histone H3]-lysine36 N-dimethyltransferase SETMAR [EC:2.1.1.357]	1	0	1	1	1	0	1	1	1	1	0	0	2	1	1	0
K14085, aldehyde dehydrogenase family 7 member A1 [EC:1.2.1.31 1.2.1.8 1.2.1.3]	1	1	1	1	1	1	1	1	1	1	1	1	1	2	1	1
K14157, alpha-aminoadipic semialdehyde synthase [EC:1.5.1.8 1.5.1.9]	1	0	1	1	1	1	1	1	1	1	1	1	1	2	1	1
K17451, [histone H3]-lysine27 N-trimethyltransferase EZH1 [EC:2.1.1.356]
K18201, hydroxylysine kinase [EC:2.7.1.81]
K18826, calmodulin-lysine N-methyltransferase [EC:2.1.1.60]	1	1	1	1	1	1	1	1	1	1	1	1	1	2	1	1
K22748, [histone H3]-lysine4 N-trimethyltransferase ATXR3 [EC:2.1.1.354]	1	0	1	1	1	1	1	1	1	2	2	1	1	2	1	1
K23700, [histone H3]-lysine36 N-trimethyltransferase [EC:2.1.1.359]
>00311; Penicillin and cephalosporin biosynthesis; Metabolism; Biosynthesis of other secondary metabolites	0	0	0	0	0	0	0	0	0	0	0	0	0	0	0	0
K00273, D-amino-acid oxidase [EC:1.4.3.3]
K19200, isopenicillin-N N-acyltransferase like protein
>00330; Arginine and proline metabolism; Metabolism; Amino acid metabolism	43	38	42	36	42	62	47	56	44	61	52	27	50	70	49	38
K00128, aldehyde dehydrogenase (NAD+) [EC:1.2.1.3]	3	1	2	3	1	4	4	5	3	4	5	0	4	3	3	1
K00147, glutamate-5-semialdehyde dehydrogenase [EC:1.2.1.41]
K00273, D-amino-acid oxidase [EC:1.4.3.3]
K00274, monoamine oxidase [EC:1.4.3.4]
K00286, pyrroline-5-carboxylate reductase [EC:1.5.1.2]	1	1	1	1	1	1	1	1	1	1	2	0	1	1	1	1
K00294, 1-pyrroline-5-carboxylate dehydrogenase [EC:1.2.1.88]
K00318, proline dehydrogenase [EC:1.5.5.2]	1	2	2	1	1	1	1	1	1	3	1	1	1	2	2	1
K00472, prolyl 4-hydroxylase [EC:1.14.11.2]	9	7	8	5	8	12	8	11	16	14	11	9	9	12	12	5
K00797, spermidine synthase [EC:2.5.1.16]	2	4	4	4	6	4	4	5	3	7	6	2	5	7	4	6
K00811, aspartate aminotransferase, chloroplastic [EC:2.6.1.1]	1	1	1	1	1	1	1	1	1	1	2	1	1	2	1	1
K00819, ornithine--oxo-acid transaminase [EC:2.6.1.13]	1	1	1	1	1	1	1	1	1	1	0	1	1	1	1	1
K00931, glutamate 5-kinase [EC:2.7.2.11]
K01259, proline iminopeptidase [EC:3.4.11.5]	1	1	1	1	1	1	1	1	0	1	1	1	1	1	1	1
K01426, amidase [EC:3.5.1.4]	6	6	5	3	0	6	3	7	2	2	1	1	6	9	1	1
K01476, arginase [EC:3.5.3.1]	1	1	1	1	1	1	1	1	1	1	1	0	1	2	2	1
K01480, agmatinase [EC:3.5.3.11]	1	1	1	1	1	1	1	1	1	1	1	1	1	2	2	1
K01581, ornithine decarboxylase [EC:4.1.1.17]	0	0	0	0	3	3	3	5	0	0	1	0	1	2	0	1
K01583, arginine decarboxylase [EC:4.1.1.19]	2	2	2	1	0	2	1	1	4	4	3	0	0	1	2	1
K01611, S-adenosylmethionine decarboxylase [EC:4.1.1.50]	3	3	3	4	4	9	3	3	1	7	6	3	2	7	4	5
K03365, cytosine/creatinine deaminase [EC:3.5.4.1 3.5.4.21]
K08660, cytosolic nonspecific dipeptidase [EC:3.4.13.18]
K10536, agmatine deiminase [EC:3.5.3.12]	1	1	1	1	1	1	2	1	1	1	1	1	1	1	1	1
K11182, diamine oxidase [EC:1.4.3.22]
K12251, N-carbamoylputrescine amidase [EC:3.5.1.53]	1	0	1	1	2	1	1	1	0	1	1	1	1	1	1	1
K12259, spermine oxidase [EC:1.5.3.16 1.5.3.-]	0	0	0	0	0	0	0	0	1	0	0	0	1	1	1	0
K12657, delta-1-pyrroline-5-carboxylate synthetase [EC:2.7.2.11 1.2.1.41]	1	0	1	2	3	2	2	2	1	1	2	1	2	2	2	1
K13366, polyamine oxidase [EC:1.5.3.14 1.5.3.16 1.5.3.-]	1	0	1	1	1	3	2	2	1	3	1	0	4	4	1	3
K13427, nitric-oxide synthase, plant [EC:1.14.13.39]	1	1	1	1	1	1	1	1	1	1	1	1	1	1	1	1
K14085, aldehyde dehydrogenase family 7 member A1 [EC:1.2.1.31 1.2.1.8 1.2.1.3]	1	1	1	1	1	1	1	1	1	1	1	1	1	2	1	1
K14329, agmatine coumaroyltransferase [EC:2.3.1.64 2.3.1.-]
K14454, aspartate aminotransferase, cytoplasmic [EC:2.6.1.1]	1	1	1	1	2	1	1	1	1	2	1	0	2	2	3	1
K14455, aspartate aminotransferase, mitochondrial [EC:2.6.1.1]	1	1	1	1	1	2	2	1	1	1	1	0	2	2	1	1
K14755, carnosine synthase [EC:6.3.2.11]
K17839, polyamine oxidase [EC:1.5.3.17 1.5.3.-]	4	3	3	1	2	4	3	3	2	4	3	2	2	4	3	2
K18123, 4-hydroxy-2-oxoglutarate aldolase [EC:4.1.3.16]
K22842, L-glutamate-5-semialdehyde N-acetyltransferase [EC:2.3.1.271]
>00332; Carbapenem biosynthesis; Metabolism; Biosynthesis of other secondary metabolites	0	0	0	0	0	0	0	0	0	0	0	0	0	0	0	0
K00147, glutamate-5-semialdehyde dehydrogenase [EC:1.2.1.41]
K00931, glutamate 5-kinase [EC:2.7.2.11]
>00340; Histidine metabolism; Metabolism; Amino acid metabolism	13	12	12	13	17	15	17	19	15	14	17	6	15	22	18	12
K00013, histidinol dehydrogenase [EC:1.1.1.23]	1	1	1	1	2	1	1	1	1	0	0	0	1	2	1	1
K00128, aldehyde dehydrogenase (NAD+) [EC:1.2.1.3]	3	1	2	3	1	4	4	5	3	4	5	0	4	3	3	1
K00129, aldehyde dehydrogenase (NAD(P)+) [EC:1.2.1.5]
K00274, monoamine oxidase [EC:1.4.3.4]
K00765, ATP phosphoribosyltransferase [EC:2.4.2.17]	1	1	1	0	1	1	1	1	1	1	2	1	1	2	2	1
K00817, histidinol-phosphate aminotransferase [EC:2.6.1.9]	1	1	1	1	2	1	1	1	1	1	1	1	1	1	2	1
K01590, histidine decarboxylase [EC:4.1.1.22]	1	1	1	1	1	2	3	2	1	3	1	0	1	2	1	1
K01663, imidazole glycerol-phosphate synthase [EC:4.3.2.10]	1	1	1	1	1	1	1	1	1	1	1	1	1	2	1	1
K01693, imidazoleglycerol-phosphate dehydratase [EC:4.2.1.19]	1	1	1	1	1	1	1	1	1	1	1	0	1	1	2	1
K01814, phosphoribosylformimino-5-aminoimidazole carboxamide ribotide isomerase [EC:5.3.1.16]	0	1	0	1	2	0	1	2	2	0	2	0	1	2	1	1
K04486, histidinol-phosphatase (PHP family) [EC:3.1.3.15]
K08660, cytosolic nonspecific dipeptidase [EC:3.4.13.18]
K11182, diamine oxidase [EC:1.4.3.22]
K11755, phosphoribosyl-AMP cyclohydrolase / phosphoribosyl-ATP pyrophosphohydrolase [EC:3.5.4.19 3.6.1.31]	1	1	1	0	1	1	1	2	1	1	1	1	1	1	1	1
K14085, aldehyde dehydrogenase family 7 member A1 [EC:1.2.1.31 1.2.1.8 1.2.1.3]	1	1	1	1	1	1	1	1	1	1	1	1	1	2	1	1
K14152, phosphoribosyl-ATP pyrophosphohydrolase / phosphoribosyl-AMP cyclohydrolase / histidinol dehydrogenase [EC:3.6.1.31 3.5.4.19 1.1.1.23]
K14755, carnosine synthase [EC:6.3.2.11]
K18649, inositol-phosphate phosphatase / L-galactose 1-phosphate phosphatase / histidinol-phosphatase [EC:3.1.3.25 3.1.3.93 3.1.3.15]	1	1	1	1	2	1	1	1	1	0	1	0	1	1	1	1
K19787, carnosine N-methyltransferase [EC:2.1.1.22]	1	1	1	2	2	1	1	1	1	1	1	1	1	3	2	1
K20246, L-histidine Nalpha-methyltransferase / hercynylcysteine S-oxide synthase [EC:2.1.1.44 1.14.99.51]
K20247, hercynylcysteine S-oxide lyase [EC:4.4.1.36]
>00350; Tyrosine metabolism; Metabolism; Amino acid metabolism	34	31	36	30	30	43	53	57	37	47	45	18	50	84	43	26
K00001, alcohol dehydrogenase [EC:1.1.1.1]	0	1	0	0	1	1	1	2	2	1	2	0	1	4	2	0
K00121, S-(hydroxymethyl)glutathione dehydrogenase / alcohol dehydrogenase [EC:1.1.1.284 1.1.1.1]	1	1	0	1	1	1	1	1	1	1	1	0	2	1	1	1
K00129, aldehyde dehydrogenase (NAD(P)+) [EC:1.2.1.5]
K00135, succinate-semialdehyde dehydrogenase / glutarate-semialdehyde dehydrogenase [EC:1.2.1.16 1.2.1.79 1.2.1.20]	0	1	1	1	0	1	1	1	1	0	1	1	3	1	1	1
K00274, monoamine oxidase [EC:1.4.3.4]
K00276, primary-amine oxidase [EC:1.4.3.21]	5	4	6	4	2	3	4	6	6	6	2	0	7	8	8	2
K00422, polyphenol oxidase [EC:1.10.3.1]	4	6	6	6	1	3	6	8	4	8	6	6	2	15	0	0
K00450, gentisate 1,2-dioxygenase [EC:1.13.11.4]
K00451, homogentisate 1,2-dioxygenase [EC:1.13.11.5]	1	1	1	1	1	1	1	1	1	2	2	1	1	1	1	1
K00457, 4-hydroxyphenylpyruvate dioxygenase [EC:1.13.11.27]	1	1	1	1	2	1	2	3	1	1	1	1	1	2	1	1
K00505, tyrosinase [EC:1.14.18.1]
K00545, catechol O-methyltransferase [EC:2.1.1.6]
K00811, aspartate aminotransferase, chloroplastic [EC:2.6.1.1]	1	1	1	1	1	1	1	1	1	1	2	1	1	2	1	1
K00815, tyrosine aminotransferase [EC:2.6.1.5]	3	2	3	1	5	6	5	7	2	3	3	1	5	9	8	2
K00817, histidinol-phosphate aminotransferase [EC:2.6.1.9]	1	1	1	1	2	1	1	1	1	1	1	1	1	1	2	1
K00838, aromatic amino acid aminotransferase I / 2-aminoadipate transaminase [EC:2.6.1.57 2.6.1.39 2.6.1.27 2.6.1.5]
K01555, fumarylacetoacetase [EC:3.7.1.2]	2	1	1	1	1	1	1	1	1	1	1	1	2	1	1	1
K01557, acylpyruvate hydrolase [EC:3.7.1.5]	1	1	1	1	0	1	2	2	1	1	1	1	1	1	2	1
K01592, tyrosine decarboxylase [EC:4.1.1.25]
K01593, aromatic-L-amino-acid/L-tryptophan decarboxylase [EC:4.1.1.28 4.1.1.105]	2	0	3	3	1	7	11	9	4	3	3	1	5	5	2	5
K01800, maleylacetoacetate isomerase [EC:5.2.1.2]	2	1	1	0	2	4	4	4	2	4	1	1	3	2	2	2
K02510, 4-hydroxy-2-oxoheptanedioate aldolase [EC:4.1.2.52]	1	1	1	1	0	1	1	1	1	1	6	0	0	1	2	1
K07253, phenylpyruvate tautomerase [EC:5.3.2.1]	2	2	2	2	4	3	3	3	1	4	3	1	3	11	3	1
K13953, alcohol dehydrogenase, propanol-preferring [EC:1.1.1.1]
K14454, aspartate aminotransferase, cytoplasmic [EC:2.6.1.1]	1	1	1	1	2	1	1	1	1	2	1	0	2	2	3	1
K14455, aspartate aminotransferase, mitochondrial [EC:2.6.1.1]	1	1	1	1	1	2	2	1	1	1	1	0	2	2	1	1
K15849, bifunctional aspartate aminotransferase and glutamate/aspartate-prephenate aminotransferase [EC:2.6.1.1 2.6.1.78 2.6.1.79]	1	1	1	1	1	1	2	2	2	1	2	1	2	3	1	1
K18606, hydroxyphenylpyruvate reductase [EC:1.1.1.237]
K18857, alcohol dehydrogenase class-P [EC:1.1.1.1]	4	3	4	2	2	3	3	2	4	5	5	0	6	12	1	2
>00360; Phenylalanine metabolism; Metabolism; Amino acid metabolism	31	22	28	25	26	42	44	50	29	34	25	12	50	60	36	23
K00074, 3-hydroxybutyryl-CoA dehydrogenase [EC:1.1.1.157]	1	1	1	1	1	1	1	1	0	1	1	1	1	1	1	1
K00129, aldehyde dehydrogenase (NAD(P)+) [EC:1.2.1.5]
K00274, monoamine oxidase [EC:1.4.3.4]
K00276, primary-amine oxidase [EC:1.4.3.21]	5	4	6	4	2	3	4	6	6	6	2	0	7	8	8	2
K00457, 4-hydroxyphenylpyruvate dioxygenase [EC:1.13.11.27]	1	1	1	1	2	1	2	3	1	1	1	1	1	2	1	1
K00500, phenylalanine-4-hydroxylase [EC:1.14.16.1]
K00811, aspartate aminotransferase, chloroplastic [EC:2.6.1.1]	1	1	1	1	1	1	1	1	1	1	2	1	1	2	1	1
K00815, tyrosine aminotransferase [EC:2.6.1.5]	3	2	3	1	5	6	5	7	2	3	3	1	5	9	8	2
K00817, histidinol-phosphate aminotransferase [EC:2.6.1.9]	1	1	1	1	2	1	1	1	1	1	1	1	1	1	2	1
K00838, aromatic amino acid aminotransferase I / 2-aminoadipate transaminase [EC:2.6.1.57 2.6.1.39 2.6.1.27 2.6.1.5]
K01426, amidase [EC:3.5.1.4]	6	6	5	3	0	6	3	7	2	2	1	1	6	9	1	1
K01593, aromatic-L-amino-acid/L-tryptophan decarboxylase [EC:4.1.1.28 4.1.1.105]	2	0	3	3	1	7	11	9	4	3	3	1	5	5	2	5
K01692, enoyl-CoA hydratase [EC:4.2.1.17]
K03782, catalase-peroxidase [EC:1.11.1.21]
K07253, phenylpyruvate tautomerase [EC:5.3.2.1]	2	2	2	2	4	3	3	3	1	4	3	1	3	11	3	1
K10437, phenylacetate 2-hydroxylase [EC:1.14.14.54]	0	0	0	0	0	0	0	0	1	0	0	0	0	0	0	0
K10775, phenylalanine ammonia-lyase [EC:4.3.1.24]	6	1	2	5	4	9	8	8	6	8	4	3	14	5	4	5
K13064, phenylalanine/tyrosine ammonia-lyase [EC:4.3.1.25]
K14454, aspartate aminotransferase, cytoplasmic [EC:2.6.1.1]	1	1	1	1	2	1	1	1	1	2	1	0	2	2	3	1
K14455, aspartate aminotransferase, mitochondrial [EC:2.6.1.1]	1	1	1	1	1	2	2	1	1	1	1	0	2	2	1	1
K15849, bifunctional aspartate aminotransferase and glutamate/aspartate-prephenate aminotransferase [EC:2.6.1.1 2.6.1.78 2.6.1.79]	1	1	1	1	1	1	2	2	2	1	2	1	2	3	1	1
K18606, hydroxyphenylpyruvate reductase [EC:1.1.1.237]
K22328, phenylacetaldehyde synthase [EC:4.1.1.109]
K22427, phenylalanine decarboxylase [EC:4.1.1.53]
>00380; Tryptophan metabolism; Metabolism; Amino acid metabolism	39	36	38	37	37	62	58	63	45	62	63	17	59	72	56	32
K00022, 3-hydroxyacyl-CoA dehydrogenase [EC:1.1.1.35]
K00128, aldehyde dehydrogenase (NAD+) [EC:1.2.1.3]	3	1	2	3	1	4	4	5	3	4	5	0	4	3	3	1
K00252, glutaryl-CoA dehydrogenase [EC:1.3.8.6]
K00274, monoamine oxidase [EC:1.4.3.4]
K00382, dihydrolipoamide dehydrogenase [EC:1.8.1.4]	3	4	3	2	2	4	4	4	1	3	4	2	2	4	4	3
K00452, 3-hydroxyanthranilate 3,4-dioxygenase [EC:1.13.11.6]
K00453, tryptophan 2,3-dioxygenase [EC:1.13.11.11]
K00463, indoleamine 2,3-dioxygenase [EC:1.13.11.52]
K00486, kynurenine 3-monooxygenase [EC:1.14.13.9]
K00502, tryptophan 5-monooxygenase [EC:1.14.16.4]
K00626, acetyl-CoA C-acetyltransferase [EC:2.3.1.9]	3	3	2	4	4	4	4	5	4	7	5	2	4	5	5	2
K00658, 2-oxoglutarate dehydrogenase E2 component (dihydrolipoamide succinyltransferase) [EC:2.3.1.61]	1	1	1	1	3	2	1	1	1	3	3	1	2	3	2	1
K00816, kynurenine---oxoglutarate transaminase / cysteine-S-conjugate beta-lyase / glutamine---phenylpyruvate transaminase [EC:2.6.1.7 4.4.1.13 2.6.1.64]
K00825, kynurenine/2-aminoadipate aminotransferase [EC:2.6.1.7 2.6.1.39]
K00837, aromatic aminotransferase [EC:2.6.1.-]	1	1	1	1	1	1	1	1	1	1	2	1	2	1	1	1
K00838, aromatic amino acid aminotransferase I / 2-aminoadipate transaminase [EC:2.6.1.57 2.6.1.39 2.6.1.27 2.6.1.5]
K01237, myrosinase [EC:3.2.1.147]	0	0	0	0	0	0	0	0	0	0	0	0	0	0	4	0
K01426, amidase [EC:3.5.1.4]	6	6	5	3	0	6	3	7	2	2	1	1	6	9	1	1
K01501, nitrilase [EC:3.5.5.1]	1	1	1	1	1	2	2	4	1	1	1	1	9	3	4	2
K01556, kynureninase [EC:3.7.1.3]
K01593, aromatic-L-amino-acid/L-tryptophan decarboxylase [EC:4.1.1.28 4.1.1.105]	2	0	3	3	1	7	11	9	4	3	3	1	5	5	2	5
K01692, enoyl-CoA hydratase [EC:4.2.1.17]
K03392, aminocarboxymuconate-semialdehyde decarboxylase [EC:4.1.1.45]
K03781, catalase [EC:1.11.1.6]	3	3	3	3	2	3	3	3	3	3	5	2	3	4	3	2
K03782, catalase-peroxidase [EC:1.11.1.21]
K07408, cytochrome P450 family 1 subfamily A polypeptide 1 [EC:1.14.14.1]	0	1	1	3	1	5	2	4	3	0	5	0	0	11	5	1
K07409, cytochrome P450 family 1 subfamily A polypeptide 2 [EC:1.14.14.1]
K07410, cytochrome P450 family 1 subfamily B polypeptide 1 [EC:1.14.14.1]
K07511, enoyl-CoA hydratase [EC:4.2.1.17]
K11182, diamine oxidase [EC:1.4.3.22]
K11812, tryptophan N-monooxygenase [EC:1.14.14.156]
K11813, tryptophan N-monooxygenase [EC:1.14.14.156]
K11816, indole-3-pyruvate monooxygenase [EC:1.14.13.168]	11	8	9	8	14	14	17	13	11	27	19	0	10	12	11	9
K11817, indole-3-acetaldehyde oxidase [EC:1.2.3.7]	0	0	0	0	0	0	0	0	0	0	0	0	0	0	1	0
K11818, aromatic aldoxime N-monooxygenase [EC:1.14.14.45]	0	0	0	0	0	0	0	0	2	0	0	0	1	0	1	0
K11819, S-alkyl-thiohydroximate lyase SUR1 [EC:4.4.1.-]
K11820, N-hydroxythioamide S-beta-glucosyltransferase [EC:2.4.1.195]	0	0	0	0	0	0	0	0	0	0	0	0	1	1	0	0
K11821, aromatic desulfoglucosinolate sulfotransferase [EC:2.8.2.24]
K11868, indoleacetaldoxime dehydratase [EC:4.99.1.6]	0	0	0	0	0	0	0	0	1	0	0	0	0	0	0	0
K14085, aldehyde dehydrogenase family 7 member A1 [EC:1.2.1.31 1.2.1.8 1.2.1.3]	1	1	1	1	1	1	1	1	1	1	1	1	1	2	1	1
K14264, kynurenine aminotransferase [EC:2.6.1.7]
K14338, cytochrome P450 / NADPH-cytochrome P450 reductase [EC:1.14.14.1 1.6.2.4]
K16903, L-tryptophan---pyruvate aminotransferase [EC:2.6.1.99]	1	3	3	1	5	4	3	4	3	4	6	3	8	6	5	1
K22417, benzaldehyde dehydrogenase (NAD+) / indole-3-acetaldehyde oxidase [EC:1.2.1.28 1.2.3.7]	0	0	0	0	0	0	0	0	1	0	0	0	0	0	0	0
K22450, aralkylamine N-acetyltransferase [EC:2.3.1.87]	3	3	3	3	1	3	2	2	4	3	3	2	1	3	2	2
K22588, acetylserotonin O-methyltransferase, plant [EC:2.1.1.4]	0	0	0	0	0	2	0	0	0	0	0	0	0	0	1	0
>00400; Phenylalanine, tyrosine and tryptophan biosynthesis; Metabolism; Amino acid metabolism	40	36	38	31	54	56	54	53	47	61	60	28	49	69	62	36
K00211, prephenate dehydrogenase (NADP+) [EC:1.3.1.13]
K00500, phenylalanine-4-hydroxylase [EC:1.14.16.1]
K00766, anthranilate phosphoribosyltransferase [EC:2.4.2.18]	1	1	1	1	5	1	1	1	2	2	2	2	2	2	1	1
K00800, 3-phosphoshikimate 1-carboxyvinyltransferase [EC:2.5.1.19]	1	1	1	1	0	1	1	1	2	2	2	1	2	2	2	1
K00811, aspartate aminotransferase, chloroplastic [EC:2.6.1.1]	1	1	1	1	1	1	1	1	1	1	2	1	1	2	1	1
K00815, tyrosine aminotransferase [EC:2.6.1.5]	3	2	3	1	5	6	5	7	2	3	3	1	5	9	8	2
K00817, histidinol-phosphate aminotransferase [EC:2.6.1.9]	1	1	1	1	2	1	1	1	1	1	1	1	1	1	2	1
K00838, aromatic amino acid aminotransferase I / 2-aminoadipate transaminase [EC:2.6.1.57 2.6.1.39 2.6.1.27 2.6.1.5]
K00891, shikimate kinase [EC:2.7.1.71]	0	1	1	1	1	3	3	2	4	3	3	1	2	3	2	1
K01609, indole-3-glycerol phosphate synthase [EC:4.1.1.48]	1	1	1	1	2	3	3	4	2	2	2	1	1	1	2	1
K01626, 3-deoxy-7-phosphoheptulonate synthase [EC:2.5.1.54]	4	4	4	3	4	6	5	5	5	8	7	3	5	7	5	3
K01657, anthranilate synthase component I [EC:4.1.3.27]	3	3	3	2	1	2	2	2	3	1	0	0	2	2	3	1
K01658, anthranilate synthase component II [EC:4.1.3.27]	2	1	3	0	2	2	1	2	2	2	2	0	1	1	6	2
K01694, tryptophan synthase [EC:4.2.1.20]
K01695, tryptophan synthase alpha chain [EC:4.2.1.20]	1	2	2	1	5	5	5	4	2	4	8	3	1	2	2	2
K01696, tryptophan synthase beta chain [EC:4.2.1.20]	2	1	0	1	2	1	1	1	1	1	2	2	2	2	2	1
K01735, 3-dehydroquinate synthase [EC:4.2.3.4]	1	1	1	1	1	1	2	1	1	1	1	1	1	1	1	1
K01736, chorismate synthase [EC:4.2.3.5]	1	1	1	1	2	1	1	1	1	3	2	1	2	2	1	1
K01817, phosphoribosylanthranilate isomerase [EC:5.3.1.24]	3	2	1	2	4	2	2	3	2	2	3	2	3	5	6	2
K01850, chorismate mutase [EC:5.4.99.5]	4	4	5	4	5	4	4	3	3	4	3	3	3	5	3	2
K03786, 3-dehydroquinate dehydratase II [EC:4.2.1.10]
K04518, prephenate dehydratase [EC:4.2.1.51]	4	2	2	2	4	5	5	3	2	4	6	1	3	5	6	3
K05359, arogenate/prephenate dehydratase [EC:4.2.1.91 4.2.1.51]	5	3	3	4	4	6	6	4	5	9	9	3	3	5	6	4
K06001, tryptophan synthase beta chain [EC:4.2.1.20]	0	0	0	0	1	1	1	1	1	1	1	1	1	1	1	1
K09484, quinate dehydrogenase [EC:1.1.1.24]
K13501, anthranilate synthase / indole-3-glycerol phosphate synthase / phosphoribosylanthranilate isomerase [EC:4.1.3.27 4.1.1.48 5.3.1.24]
K13830, pentafunctional AROM polypeptide [EC:4.2.3.4 4.2.1.10 1.1.1.25 2.7.1.71 2.5.1.19]
K13832, 3-dehydroquinate dehydratase / shikimate dehydrogenase [EC:4.2.1.10 1.1.1.25]	1	1	1	1	2	3	2	3	1	3	2	1	4	8	3	3
K14454, aspartate aminotransferase, cytoplasmic [EC:2.6.1.1]	1	1	1	1	2	1	1	1	1	2	1	0	2	2	3	1
K14455, aspartate aminotransferase, mitochondrial [EC:2.6.1.1]	1	1	1	1	1	2	2	1	1	1	1	0	2	2	1	1
K15227, arogenate dehydrogenase (NADP+), plant [EC:1.3.1.78]	4	3	2	2	3	3	3	3	3	5	3	1	3	3	2	3
K15849, bifunctional aspartate aminotransferase and glutamate/aspartate-prephenate aminotransferase [EC:2.6.1.1 2.6.1.78 2.6.1.79]	1	1	1	1	1	1	2	2	2	1	2	1	2	3	1	1
>00402; Benzoxazinoid biosynthesis; Metabolism; Biosynthesis of other secondary metabolites	0	0	0	0	0	3	3	3	2	0	0	0	1	0	0	0
K13222, indole-3-glycerol-phosphate lyase [EC:4.1.2.8]	0	0	0	0	0	3	3	2	0	0	0	0	0	0	0	0
K13223, indole-2-monooxygenase [EC:1.14.14.153]	0	0	0	0	0	0	0	0	1	0	0	0	0	0	0	0
K13224, indolin-2-one monooxygenase [EC:1.14.14.157]	0	0	0	0	0	0	0	0	1	0	0	0	0	0	0	0
K13225, 3-hydroxyindolin-2-one monooxygenase [EC:1.14.14.109]	0	0	0	0	0	0	0	0	1	0	0	0	0	0	0	0
K13226, 2-hydroxy-1,4-benzoxazin-3-one monooxygenase [EC:1.14.14.110]	0	0	0	0	0	0	0	0	1	0	0	0	0	0	0	0
K13227, UDP-glucosyltransferase BX8/BX9 [EC:2.4.1.202]
K13229, 2,4-dihydroxy-1,4-benzoxazin-3-one-glucoside dioxygenase [EC:1.14.11.59]	0	0	0	0	0	0	0	1	1	0	0	0	1	0	0	0
K13230, 2,4,7-trihydroxy-1,4-benzoxazin-3-one-glucoside 7-O-methyltransferase [EC:2.1.1.241]
>00410; beta-Alanine metabolism; Metabolism; Metabolism of other amino acids	34	22	28	25	27	31	32	37	32	39	32	13	43	57	41	23
K00128, aldehyde dehydrogenase (NAD+) [EC:1.2.1.3]	3	1	2	3	1	4	4	5	3	4	5	0	4	3	3	1
K00129, aldehyde dehydrogenase (NAD(P)+) [EC:1.2.1.5]
K00140, malonate-semialdehyde dehydrogenase (acetylating) / methylmalonate-semialdehyde dehydrogenase [EC:1.2.1.18 1.2.1.27]	2	1	0	1	2	1	1	1	1	1	1	1	2	4	1	1
K00207, dihydropyrimidine dehydrogenase (NADP+) [EC:1.3.1.2]	1	1	1	1	1	1	1	1	1	1	2	0	1	1	1	1
K00232, acyl-CoA oxidase [EC:1.3.3.6]	3	3	3	3	4	3	3	4	5	4	4	3	3	6	5	3
K00276, primary-amine oxidase [EC:1.4.3.21]	5	4	6	4	2	3	4	6	6	6	2	0	7	8	8	2
K00823, 4-aminobutyrate aminotransferase [EC:2.6.1.19]
K01431, beta-ureidopropionase [EC:3.5.1.6]	1	1	1	1	1	1	1	1	1	2	1	1	1	1	1	1
K01464, dihydropyrimidinase [EC:3.5.2.2]	2	1	1	1	1	1	1	1	1	1	2	1	1	2	1	1
K01578, malonyl-CoA decarboxylase [EC:4.1.1.9]	2	1	1	1	1	1	1	1	1	0	1	0	1	2	1	1
K01580, glutamate decarboxylase [EC:4.1.1.15]	4	2	3	2	2	4	5	5	4	5	3	2	4	6	5	2
K01692, enoyl-CoA hydratase [EC:4.2.1.17]
K01918, pantoate--beta-alanine ligase [EC:6.3.2.1]	1	1	1	2	1	1	1	1	0	1	2	1	1	1	1	1
K05605, 3-hydroxyisobutyryl-CoA hydrolase [EC:3.1.2.4]	3	2	3	3	6	2	3	5	3	5	3	1	9	11	7	2
K07511, enoyl-CoA hydratase [EC:4.2.1.17]
K08660, cytosolic nonspecific dipeptidase [EC:3.4.13.18]
K12259, spermine oxidase [EC:1.5.3.16 1.5.3.-]	0	0	0	0	0	0	0	0	1	0	0	0	1	1	1	0
K13366, polyamine oxidase [EC:1.5.3.14 1.5.3.16 1.5.3.-]	1	0	1	1	1	3	2	2	1	3	1	0	4	4	1	3
K13524, 4-aminobutyrate aminotransferase / (S)-3-amino-2-methylpropionate transaminase [EC:2.6.1.19 2.6.1.22]
K14085, aldehyde dehydrogenase family 7 member A1 [EC:1.2.1.31 1.2.1.8 1.2.1.3]	1	1	1	1	1	1	1	1	1	1	1	1	1	2	1	1
K14729, multifunctional beta-oxidation protein [EC:4.2.1.- 1.1.1.-]
K14755, carnosine synthase [EC:6.3.2.11]
K17839, polyamine oxidase [EC:1.5.3.17 1.5.3.-]	4	3	3	1	2	4	3	3	2	4	3	2	2	4	3	2
K23146, 3-hydroxyisobutyrate/3-hydroxypropionate dehydrogenase [EC:1.1.1.31 1.1.1.59]	1	0	1	0	1	1	1	0	1	1	1	0	1	1	1	1
>00430; Taurine and hypotaurine metabolism; Metabolism; Metabolism of other amino acids	6	3	5	4	3	6	7	7	6	8	5	3	5	8	8	6
K00456, cysteine dioxygenase [EC:1.13.11.20]
K00681, gamma-glutamyltranspeptidase / glutathione hydrolase [EC:2.3.2.2 3.4.19.13]
K00925, acetate kinase [EC:2.7.2.1]
K01580, glutamate decarboxylase [EC:4.1.1.15]	4	2	3	2	2	4	5	5	4	5	3	2	4	6	5	2
K10712, cysteamine dioxygenase [EC:1.13.11.19]
K15371, glutamate dehydrogenase [EC:1.4.1.2]
K18592, gamma-glutamyltranspeptidase / glutathione hydrolase / leukotriene-C4 hydrolase [EC:2.3.2.2 3.4.19.13 3.4.19.14]	2	1	2	2	1	2	2	2	2	3	2	1	1	2	3	4
>00440; Phosphonate and phosphinate metabolism; Metabolism; Metabolism of other amino acids	6	7	9	6	12	12	12	10	10	14	9	2	7	13	7	7
K00967, ethanolamine-phosphate cytidylyltransferase [EC:2.7.7.14]	1	2	2	2	3	4	4	2	3	3	3	1	2	4	1	2
K00968, choline-phosphate cytidylyltransferase [EC:2.7.7.15]	2	3	4	2	5	3	3	3	3	6	4	0	2	4	1	1
K00993, ethanolaminephosphotransferase [EC:2.7.8.1]	1	1	1	1	2	2	2	2	1	2	2	0	1	2	2	2
K06167, phosphoribosyl 1,2-cyclic phosphate phosphodiesterase [EC:3.1.4.55]	2	1	2	1	2	3	3	3	3	3	0	1	2	3	3	2
K21195, 2-aminoethylphosphonate dioxygenase [EC:1.14.11.46]
K21196, 2-amino-1-hydroxyethylphosphonate dioxygenase (glycine-forming) [EC:1.13.11.78]
>00450; Selenocompound metabolism; Metabolism; Metabolism of other amino acids	13	13	14	13	17	18	17	18	15	19	19	15	13	20	17	13
K00384, thioredoxin reductase (NADPH) [EC:1.8.1.9]	2	3	3	1	2	3	3	4	3	2	4	2	1	3	3	2
K00548, 5-methyltetrahydrofolate--homocysteine methyltransferase [EC:2.1.1.13]
K00549, 5-methyltetrahydropteroyltriglutamate--homocysteine methyltransferase [EC:2.1.1.14]	2	2	2	2	3	2	3	2	3	4	5	6	2	5	3	2
K00816, kynurenine---oxoglutarate transaminase / cysteine-S-conjugate beta-lyase / glutamine---phenylpyruvate transaminase [EC:2.6.1.7 4.4.1.13 2.6.1.64]
K00958, sulfate adenylyltransferase [EC:2.7.7.4]
K01008, selenide, water dikinase [EC:2.7.9.3]
K01739, cystathionine gamma-synthase [EC:2.5.1.48]	1	1	1	1	2	3	2	2	1	2	0	0	1	1	1	1
K01758, cystathionine gamma-lyase [EC:4.4.1.1]
K01760, cysteine-S-conjugate beta-lyase [EC:4.4.1.13]	1	1	1	1	1	2	1	1	0	1	1	0	1	1	1	1
K01761, methionine-gamma-lyase [EC:4.4.1.11]	1	1	2	2	0	1	1	1	0	0	1	1	0	1	1	0
K01874, methionyl-tRNA synthetase [EC:6.1.1.10]	2	2	2	2	3	3	3	3	3	3	3	3	4	3	2	3
K03341, O-phospho-L-seryl-tRNASec:L-selenocysteinyl-tRNA synthase [EC:2.9.1.2]
K08247, methionine S-methyltransferase [EC:2.1.1.12]	0	0	0	0	1	1	1	1	1	2	1	0	1	1	1	0
K10837, O-phosphoseryl-tRNA(Sec) kinase [EC:2.7.1.164]
K11717, cysteine desulfurase / selenocysteine lyase [EC:2.8.1.7 4.4.1.16]	1	1	1	1	2	1	1	2	1	1	1	0	1	1	1	1
K13811, 3'-phosphoadenosine 5'-phosphosulfate synthase [EC:2.7.7.4 2.7.1.25]	3	2	2	3	3	2	2	2	3	4	3	3	2	4	4	3
K22182, thioredoxin reductase (NADPH) [EC:1.8.1.9]
>00460; Cyanoamino acid metabolism; Metabolism; Metabolism of other amino acids	37	27	35	27	35	49	47	74	37	52	33	19	66	56	54	33
K00495, phenylacetaldehyde oxime monooxygenase [EC:1.14.14.44]	0	0	0	0	0	0	0	0	1	0	0	0	0	0	0	0
K00600, glycine hydroxymethyltransferase [EC:2.1.2.1]	4	4	5	6	4	5	4	4	5	11	6	5	11	9	7	7
K00681, gamma-glutamyltranspeptidase / glutathione hydrolase [EC:2.3.2.2 3.4.19.13]
K01188, beta-glucosidase [EC:3.2.1.21]	0	0	0	0	4	5	4	7	0	3	3	0	6	3	4	0
K01424, L-asparaginase [EC:3.5.1.1]
K01455, formamidase [EC:3.5.1.49]	4	2	3	0	1	1	1	2	1	1	1	1	3	1	2	2
K01501, nitrilase [EC:3.5.5.1]	1	1	1	1	1	2	2	4	1	1	1	1	9	3	4	2
K05349, beta-glucosidase [EC:3.2.1.21]	13	12	12	12	16	16	15	17	13	23	9	9	19	21	15	11
K05350, beta-glucosidase [EC:3.2.1.21]	8	3	7	3	8	14	8	21	7	8	6	0	8	9	7	4
K08248, (R)-mandelonitrile lyase [EC:4.1.2.10]	1	0	1	0	1	1	1	1	1	0	1	0	0	1	1	1
K08249, hydroxymandelonitrile lyase [EC:4.1.2.11]	0	0	0	0	0	0	0	3	0	0	0	0	0	0	0	0
K12153, phenylalanine N-monooxygenase [EC:1.14.14.40]	0	0	0	0	0	3	5	8	0	0	1	0	5	4	8	0
K13027, tyrosine N-monooxygenase [EC:1.14.14.36]	0	0	0	0	0	0	1	2	0	0	0	0	0	0	0	0
K13029, 4-hydroxyphenylacetaldehyde oxime monooxygenase [EC:1.14.14.37]	0	0	0	0	0	2	2	5	3	0	0	0	4	0	0	0
K13030, cyanohydrin beta-glucosyltransferase [EC:2.4.1.85]	0	0	0	0	0	0	1	1	0	0	0	0	0	0	0	0
K13031, amygdalin beta-glucosidase [EC:3.2.1.117]
K13032, prunasin beta-glucosidase [EC:3.2.1.118]
K13033, (S)-hydroxynitrile lyase [EC:4.1.2.47]
K13034, L-3-cyanoalanine synthase/ cysteine synthase [EC:2.5.1.47 4.4.1.9]	1	1	1	1	1	1	1	1	0	1	1	1	1	2	1	1
K13035, beta-cyano-L-alanine hydratase/nitrilase [EC:3.5.5.4 4.2.1.65]	1	1	1	1	1	2	2	3	1	1	0	1	8	1	1	2
K13051, L-asparaginase / beta-aspartyl-peptidase [EC:3.5.1.1 3.4.19.5]	3	2	2	2	1	2	3	2	2	4	3	1	2	3	2	1
K13401, valine N-monooxygenase [EC:1.14.14.38]
K14984, isoleucine N-monooxygenase [EC:1.14.14.39]
K16265, (E)-2-methylbutanal oxime monooxygenase [EC:1.14.14.41]
K16266, cyanohydrin UDP-glucosyltransferase [EC:2.4.1.-]
K18592, gamma-glutamyltranspeptidase / glutathione hydrolase / leukotriene-C4 hydrolase [EC:2.3.2.2 3.4.19.13 3.4.19.14]	2	1	2	2	1	2	2	2	2	3	2	1	1	2	3	4
K20802, (R)-mandelonitrile lyase [EC:4.1.2.10]	0	0	0	0	0	0	0	0	0	0	0	0	0	0	1	0
K22706, (R)-mandelonitrile beta-glucosyltransferase [EC:2.4.1.354]	0	1	1	0	0	0	0	0	2	0	0	0	0	0	0	0
>00472; D-Arginine and D-ornithine metabolism; Metabolism; Metabolism of other amino acids	0	0	0	0	0	0	0	0	0	0	0	0	0	0	0	0
K00273, D-amino-acid oxidase [EC:1.4.3.3]
>00480; Glutathione metabolism; Metabolism; Metabolism of other amino acids	68	66	72	59	88	127	117	141	79	107	109	41	96	154	102	82
K00031, isocitrate dehydrogenase [EC:1.1.1.42]	2	2	2	3	4	4	3	3	5	5	3	3	3	7	3	2
K00033, 6-phosphogluconate dehydrogenase [EC:1.1.1.44 1.1.1.343]	1	1	2	3	1	2	2	3	3	4	4	3	2	8	3	3
K00036, glucose-6-phosphate 1-dehydrogenase [EC:1.1.1.49 1.1.1.363]	4	3	2	4	4	4	5	5	4	7	5	4	5	6	6	4
K00383, glutathione reductase (NADPH) [EC:1.8.1.7]	5	2	0	2	2	3	3	3	2	2	2	1	2	3	2	2
K00432, glutathione peroxidase [EC:1.11.1.9]	3	7	5	4	5	5	5	7	5	8	6	2	5	8	8	6
K00434, L-ascorbate peroxidase [EC:1.11.1.11]	4	3	3	3	3	8	7	7	8	9	6	4	5	7	6	3
K00681, gamma-glutamyltranspeptidase / glutathione hydrolase [EC:2.3.2.2 3.4.19.13]
K00797, spermidine synthase [EC:2.5.1.16]	2	4	4	4	6	4	4	5	3	7	6	2	5	7	4	6
K00799, glutathione S-transferase [EC:2.5.1.18]	31	31	42	23	48	79	72	92	38	50	57	13	60	84	55	39
K01255, leucyl aminopeptidase [EC:3.4.11.1]	2	2	0	2	1	2	2	2	1	2	2	1	1	2	3	1
K01256, aminopeptidase N [EC:3.4.11.2]	2	1	1	1	1	1	1	1	1	1	1	1	1	3	1	1
K01469, 5-oxoprolinase (ATP-hydrolysing) [EC:3.5.2.9]	1	1	1	1	1	1	1	1	2	1	1	0	1	1	1	2
K01581, ornithine decarboxylase [EC:4.1.1.17]	0	0	0	0	3	3	3	5	0	0	1	0	1	2	0	1
K01919, glutamate--cysteine ligase [EC:6.3.2.2]	1	1	1	1	1	2	1	1	1	2	2	1	1	2	1	2
K04097, prostaglandin-H2 D-isomerase / glutathione transferase [EC:5.3.99.2 2.5.1.18]
K05360, protein-disulfide reductase (glutathione) [EC:1.8.4.2]
K05361, phospholipid-hydroperoxide glutathione peroxidase [EC:1.11.1.12]
K07232, glutathione-specific gamma-glutamylcyclotransferase [EC:4.3.2.7]	4	5	4	3	3	2	2	2	2	5	5	3	2	6	3	2
K10807, ribonucleoside-diphosphate reductase subunit M1 [EC:1.17.4.1]
K10808, ribonucleoside-diphosphate reductase subunit M2 [EC:1.17.4.1]	3	1	2	1	2	2	0	0	0	0	2	1	0	3	1	1
K11140, aminopeptidase N [EC:3.4.11.2]	0	0	0	0	0	0	0	0	1	0	0	0	0	0	0	0
K11204, glutamate--cysteine ligase catalytic subunit [EC:6.3.2.2]
K11205, glutamate--cysteine ligase regulatory subunit
K13299, glutathione S-transferase kappa 1 [EC:2.5.1.18]
K15428, Cys-Gly metallodipeptidase DUG1 [EC:3.4.13.-]
K18592, gamma-glutamyltranspeptidase / glutathione hydrolase / leukotriene-C4 hydrolase [EC:2.3.2.2 3.4.19.13 3.4.19.14]	2	1	2	2	1	2	2	2	2	3	2	1	1	2	3	4
K21456, glutathione synthase [EC:6.3.2.3]	1	1	1	1	2	3	3	2	1	1	2	1	1	2	1	2
K21888, glutathione dehydrogenase/transferase [EC:1.8.5.1 2.5.1.18]	2	2	2	2	3	2	2	3	2	4	3	2	2	3	4	2
K22596, gamma-glutamylcyclotransferase, plant [EC:4.3.2.9]	4	5	4	2	3	2	2	2	2	5	3	1	2	2	3	2
K23790, glutathione S-transferase P [EC:2.5.1.18]
>00500; Starch and sucrose metabolism; Metabolism; Carbohydrate metabolism	122	100	120	97	140	187	169	192	145	225	164	92	148	213	165	131
K00688, glycogen phosphorylase [EC:2.4.1.1]	2	1	2	2	4	2	3	2	2	2	3	2	4	5	2	3
K00693, glycogen synthase [EC:2.4.1.11]
K00694, cellulose synthase (UDP-forming) [EC:2.4.1.12]
K00695, sucrose synthase [EC:2.4.1.13]	4	4	4	4	5	7	6	5	5	9	7	4	5	7	6	2
K00696, sucrose-phosphate synthase [EC:2.4.1.14]	2	2	2	2	4	5	5	5	4	4	5	4	4	6	4	2
K00697, trehalose 6-phosphate synthase [EC:2.4.1.15 2.4.1.347]
K00700, 1,4-alpha-glucan branching enzyme [EC:2.4.1.18]	3	2	3	3	3	3	4	4	2	4	4	3	3	3	3	3
K00703, starch synthase [EC:2.4.1.21]	6	3	8	4	6	11	9	10	9	16	7	5	8	8	6	7
K00705, 4-alpha-glucanotransferase [EC:2.4.1.25]	2	2	1	2	2	2	2	2	2	2	2	2	2	3	2	2
K00706, 1,3-beta-glucan synthase [EC:2.4.1.34]
K00750, glycogenin [EC:2.4.1.186]	0	0	0	0	0	0	0	0	1	0	0	0	0	0	0	0
K00844, hexokinase [EC:2.7.1.1]	3	4	4	4	9	10	9	7	7	9	8	4	6	6	6	4
K00845, glucokinase [EC:2.7.1.2]
K00847, fructokinase [EC:2.7.1.4]	7	4	6	6	2	3	3	3	5	10	7	2	5	7	7	5
K00963, UTP--glucose-1-phosphate uridylyltransferase [EC:2.7.7.9]	1	1	1	1	2	3	2	2	2	2	1	2	1	3	2	1
K00975, glucose-1-phosphate adenylyltransferase [EC:2.7.7.27]	3	2	3	3	5	6	5	6	6	7	6	4	6	9	6	6
K01087, trehalose 6-phosphate phosphatase [EC:3.1.3.12]	5	6	9	5	4	12	10	12	7	19	7	3	7	10	10	4
K01176, alpha-amylase [EC:3.2.1.1]	3	2	3	2	4	9	5	10	3	9	4	0	5	5	3	3
K01177, beta-amylase [EC:3.2.1.2]	6	5	6	5	7	9	10	9	10	13	9	6	9	12	9	7
K01178, glucoamylase [EC:3.2.1.3]
K01179, endoglucanase [EC:3.2.1.4]	14	15	14	7	20	25	23	25	23	35	28	21	21	32	25	35
K01187, alpha-glucosidase [EC:3.2.1.20]	5	3	3	4	5	6	5	4	4	4	4	2	5	9	5	5
K01188, beta-glucosidase [EC:3.2.1.21]	0	0	0	0	4	5	4	7	0	3	3	0	6	3	4	0
K01193, beta-fructofuranosidase [EC:3.2.1.26]	4	4	3	4	6	6	11	12	4	7	8	1	4	8	8	3
K01194, alpha,alpha-trehalase [EC:3.2.1.28]	3	1	3	1	1	1	1	1	1	1	2	1	1	4	1	1
K01196, glycogen debranching enzyme [EC:2.4.1.25 3.2.1.33]
K01199, glucan endo-1,3-beta-D-glucosidase [EC:3.2.1.39]
K01210, glucan 1,3-beta-glucosidase [EC:3.2.1.58]	0	0	0	0	0	3	1	1	0	2	0	0	0	1	0	1
K01214, isoamylase [EC:3.2.1.68]
K01513, ectonucleotide pyrophosphatase/phosphodiesterase family member 1/3 [EC:3.1.4.1 3.6.1.9]
K01810, glucose-6-phosphate isomerase [EC:5.3.1.9]	2	2	1	1	2	3	2	2	3	3	2	1	2	2	2	2
K01835, phosphoglucomutase [EC:5.4.2.2]	2	2	1	2	3	2	2	2	2	3	3	2	2	4	3	2
K05349, beta-glucosidase [EC:3.2.1.21]	13	12	12	12	16	16	15	17	13	23	9	9	19	21	15	11
K05350, beta-glucosidase [EC:3.2.1.21]	8	3	7	3	8	14	8	21	7	8	6	0	8	9	7	4
K07024, sucrose-6-phosphatase [EC:3.1.3.24]	1	1	1	1	2	3	2	3	1	2	2	1	2	3	4	1
K12316, lysosomal alpha-glucosidase [EC:3.2.1.20]
K13679, granule-bound starch synthase [EC:2.4.1.242]	2	0	1	0	1	2	2	2	3	3	1	1	2	2	1	1
K15779, phosphoglucomutase / phosphopentomutase [EC:5.4.2.2 5.4.2.7]
K16055, trehalose 6-phosphate synthase/phosphatase [EC:2.4.1.15 3.1.3.12]	12	9	10	8	8	11	9	10	8	13	12	8	5	13	10	6
K18447, ADP-sugar diphosphatase [EC:3.6.1.21]	1	1	1	1	1	1	2	1	2	1	1	1	1	1	1	2
K19668, cellulose 1,4-beta-cellobiosidase [EC:3.2.1.91]
K19891, glucan endo-1,3-beta-glucosidase 1/2/3 [EC:3.2.1.39]	0	1	1	1	1	1	1	1	1	2	3	0	3	6	3	2
K19892, glucan endo-1,3-beta-glucosidase 4 [EC:3.2.1.39]	0	0	1	1	1	1	1	1	1	2	1	0	0	2	1	0
K19893, glucan endo-1,3-beta-glucosidase 5/6 [EC:3.2.1.39]	10	8	10	8	8	12	11	11	10	13	11	4	7	13	11	7
K22337, trehalose 6-phosphate synthase complex regulatory subunit
>00510; N-Glycan biosynthesis; Metabolism; Glycan biosynthesis and metabolism	44	36	41	36	45	41	41	44	44	58	50	34	37	63	49	35
K00717, glycoprotein 6-alpha-L-fucosyltransferase [EC:2.4.1.68]
K00721, dolichol-phosphate mannosyltransferase [EC:2.4.1.83]	1	0	1	1	2	1	1	1	1	2	2	1	1	2	1	1
K00726, alpha-1,3-mannosyl-glycoprotein beta-1,2-N-acetylglucosaminyltransferase [EC:2.4.1.101]	1	1	2	2	1	0	1	1	1	1	2	0	1	2	1	1
K00729, dolichyl-phosphate beta-glucosyltransferase [EC:2.4.1.117]	1	1	2	1	2	1	1	1	1	1	2	1	1	2	1	1
K00736, alpha-1,6-mannosyl-glycoprotein beta-1,2-N-acetylglucosaminyltransferase [EC:2.4.1.143]	1	1	1	1	1	1	1	2	0	2	1	1	0	1	1	1
K00737, beta-1,4-mannosyl-glycoprotein beta-1,4-N-acetylglucosaminyltransferase [EC:2.4.1.144]	4	3	4	3	3	4	3	3	3	8	4	3	3	5	6	2
K00779, beta-galactoside alpha-2,6-sialyltransferase (sialyltransferase 2) [EC:2.4.99.1]
K00902, dolichol kinase [EC:2.7.1.108]	1	1	1	1	1	2	1	1	1	1	2	1	1	1	1	1
K01001, UDP-N-acetylglucosamine--dolichyl-phosphate N-acetylglucosaminephosphotransferase [EC:2.7.8.15]	1	1	1	1	2	1	1	1	1	2	1	1	1	2	2	1
K01228, mannosyl-oligosaccharide glucosidase [EC:3.2.1.106]	1	1	1	1	1	1	1	1	1	3	1	1	1	1	2	1
K01230, mannosyl-oligosaccharide alpha-1,2-mannosidase [EC:3.2.1.113]	1	1	0	1	1	1	1	1	2	1	2	1	2	2	2	1
K01231, alpha-mannosidase II [EC:3.2.1.114]	1	0	1	1	1	1	1	1	1	1	1	0	1	2	1	0
K03842, beta-1,4-mannosyltransferase [EC:2.4.1.142]	1	1	1	1	1	2	1	1	2	1	1	1	1	1	1	1
K03843, alpha-1,3/alpha-1,6-mannosyltransferase [EC:2.4.1.132 2.4.1.257]	1	1	1	1	2	1	1	1	1	1	1	1	1	2	1	1
K03844, alpha-1,2-mannosyltransferase [EC:2.4.1.131]	1	0	1	1	2	1	1	1	1	4	1	1	1	2	1	1
K03845, alpha-1,3-mannosyltransferase [EC:2.4.1.258]	1	1	0	1	1	1	1	1	2	1	1	1	1	1	1	1
K03846, alpha-1,2-mannosyltransferase [EC:2.4.1.259 2.4.1.261]	1	1	1	1	1	1	1	1	1	1	0	1	1	1	1	1
K03847, alpha-1,6-mannosyltransferase [EC:2.4.1.260]	1	1	1	1	1	1	1	1	1	2	1	0	1	1	1	1
K03848, alpha-1,3-glucosyltransferase [EC:2.4.1.267]	1	1	1	1	1	1	1	1	1	1	1	1	1	2	1	1
K03849, alpha-1,3-glucosyltransferase [EC:2.4.1.265]	1	1	1	1	0	1	1	1	1	1	1	1	1	1	1	1
K03850, alpha-1,2-glucosyltransferase [EC:2.4.1.256]	1	1	1	1	1	1	1	1	1	1	1	1	1	1	1	1
K05546, mannosyl-oligosaccharide alpha-1,3-glucosidase [EC:3.2.1.207]	1	1	1	0	0	1	0	1	1	0	1	0	0	2	1	1
K07151, dolichyl-diphosphooligosaccharide---protein glycosyltransferase [EC:2.4.99.18]	1	2	2	2	1	2	3	3	2	2	3	2	2	4	2	2
K07252, dolichyldiphosphatase [EC:3.6.1.43]	2	2	3	2	2	2	3	2	2	4	3	2	1	4	3	1
K07432, beta-1,4-N-acetylglucosaminyltransferase [EC:2.4.1.141]	1	1	1	1	1	1	2	2	2	1	1	1	2	2	1	1
K07441, beta-1,4-N-acetylglucosaminyltransferase [EC:2.4.1.141]	5	1	1	1	1	1	1	2	1	1	1	1	1	2	1	1
K09658, dolichol phosphate-mannose biosynthesis regulatory protein	2	2	2	1	3	2	2	2	2	1	2	1	1	1	2	2
K09659, dolichol-phosphate mannosyltransferase subunit 3	2	1	1	1	1	1	1	2	1	2	2	1	1	1	1	0
K12345, 3-oxo-5-alpha-steroid 4-dehydrogenase 3 / polyprenol reductase [EC:1.3.1.22 1.3.1.94]	1	1	1	0	2	2	1	1	1	1	1	1	2	2	2	1
K12666, oligosaccharyltransferase complex subunit alpha (ribophorin I)	2	2	2	2	2	1	2	2	2	2	2	2	2	4	2	2
K12667, oligosaccharyltransferase complex subunit delta (ribophorin II)	1	1	1	1	2	1	1	1	1	2	2	1	1	2	1	1
K12668, oligosaccharyltransferase complex subunit epsilon	1	1	1	1	2	1	1	1	1	2	4	1	1	2	2	1
K12669, oligosaccharyltransferase complex subunit gamma	1	1	1	1	0	1	1	1	1	1	0	1	0	1	2	1
K12670, oligosaccharyltransferase complex subunit beta	1	1	1	0	2	1	1	1	3	2	1	1	2	3	1	1
K23741, endoplasmic reticulum Man9GlcNAc2 1,2-alpha-mannosidase [EC:3.2.1.209]	1	1	1	1	1	1	1	1	1	2	1	1	0	1	1	1
>00511; Other glycan degradation; Metabolism; Glycan biosynthesis and metabolism	17	17	14	16	16	19	23	19	17	23	18	7	19	27	18	20
K01190, beta-galactosidase [EC:3.2.1.23]	1	1	1	1	1	1	1	1	1	1	1	0	1	2	1	1
K01191, alpha-mannosidase [EC:3.2.1.24]	3	2	2	3	1	2	4	2	2	3	2	0	5	4	3	1
K01192, beta-mannosidase [EC:3.2.1.25]
K01206, alpha-L-fucosidase [EC:3.2.1.51]	2	2	2	1	1	2	2	2	4	2	2	0	2	3	1	6
K01227, mannosyl-glycoprotein endo-beta-N-acetylglucosaminidase [EC:3.2.1.96]	1	1	1	1	0	1	1	1	2	2	1	1	1	3	3	1
K01444, N4-(beta-N-acetylglucosaminyl)-L-asparaginase [EC:3.5.1.26]	1	1	1	1	1	1	1	1	1	1	1	1	1	2	1	2
K12309, beta-galactosidase [EC:3.2.1.23]	0	1	0	1	1	1	1	1	0	1	1	0	1	0	1	0
K12311, lysosomal alpha-mannosidase [EC:3.2.1.24]
K12373, hexosaminidase [EC:3.2.1.52]	4	5	4	3	4	5	6	5	4	4	5	3	4	4	3	5
K15923, alpha-L-fucosidase 2 [EC:3.2.1.51]	1	1	0	1	3	2	2	2	1	2	1	0	1	4	1	2
K17108, non-lysosomal glucosylceramidase [EC:3.2.1.45]	4	3	3	4	4	4	5	4	2	7	4	2	3	5	4	2
>00513; Various types of N-glycan biosynthesis; Metabolism; Glycan biosynthesis and metabolism	34	30	30	28	31	29	33	34	35	43	34	24	29	45	30	29
K00717, glycoprotein 6-alpha-L-fucosyltransferase [EC:2.4.1.68]
K00726, alpha-1,3-mannosyl-glycoprotein beta-1,2-N-acetylglucosaminyltransferase [EC:2.4.1.101]	1	1	2	2	1	0	1	1	1	1	2	0	1	2	1	1
K00736, alpha-1,6-mannosyl-glycoprotein beta-1,2-N-acetylglucosaminyltransferase [EC:2.4.1.143]	1	1	1	1	1	1	1	2	0	2	1	1	0	1	1	1
K00753, glycoprotein 3-alpha-L-fucosyltransferase [EC:2.4.1.214]
K01230, mannosyl-oligosaccharide alpha-1,2-mannosidase [EC:3.2.1.113]	1	1	0	1	1	1	1	1	2	1	2	1	2	2	2	1
K01231, alpha-mannosidase II [EC:3.2.1.114]	1	0	1	1	1	1	1	1	1	1	1	0	1	2	1	0
K03714, glycoprotein 2-beta-D-xylosyltransferase [EC:2.4.2.38]	2	2	2	1	0	1	1	1	1	1	1	1	1	1	1	1
K03842, beta-1,4-mannosyltransferase [EC:2.4.1.142]	1	1	1	1	1	2	1	1	2	1	1	1	1	1	1	1
K03843, alpha-1,3/alpha-1,6-mannosyltransferase [EC:2.4.1.132 2.4.1.257]	1	1	1	1	2	1	1	1	1	1	1	1	1	2	1	1
K03844, alpha-1,2-mannosyltransferase [EC:2.4.1.131]	1	0	1	1	2	1	1	1	1	4	1	1	1	2	1	1
K03845, alpha-1,3-mannosyltransferase [EC:2.4.1.258]	1	1	0	1	1	1	1	1	2	1	1	1	1	1	1	1
K03846, alpha-1,2-mannosyltransferase [EC:2.4.1.259 2.4.1.261]	1	1	1	1	1	1	1	1	1	1	0	1	1	1	1	1
K03847, alpha-1,6-mannosyltransferase [EC:2.4.1.260]	1	1	1	1	1	1	1	1	1	2	1	0	1	1	1	1
K05528, alpha 1,6-mannosyltransferase [EC:2.4.1.232]
K05529, mannan polymerase complexes MNN9 subunit [EC:2.4.1.232]
K05531, mannan polymerase II complex MNN10 subunit [EC:2.4.1.-]	1	1	1	1	0	0	1	1	1	2	1	1	0	0	0	1
K05532, mannan polymerase II complex MNN11 subunit [EC:2.4.1.-]
K05533, mannan polymerase II complex ANP1 subunit [EC:2.4.1.-]
K05535, alpha 1,2-mannosyltransferase [EC:2.4.1.-]
K07151, dolichyl-diphosphooligosaccharide---protein glycosyltransferase [EC:2.4.99.18]	1	2	2	2	1	2	3	3	2	2	3	2	2	4	2	2
K07432, beta-1,4-N-acetylglucosaminyltransferase [EC:2.4.1.141]	1	1	1	1	1	1	2	2	2	1	1	1	2	2	1	1
K07441, beta-1,4-N-acetylglucosaminyltransferase [EC:2.4.1.141]	5	1	1	1	1	1	1	2	1	1	1	1	1	2	1	1
K09673, carbohydrate 4-sulfotransferase 9 [EC:2.8.2.-]
K12373, hexosaminidase [EC:3.2.1.52]	4	5	4	3	4	5	6	5	4	4	5	3	4	4	3	5
K12666, oligosaccharyltransferase complex subunit alpha (ribophorin I)	2	2	2	2	2	1	2	2	2	2	2	2	2	4	2	2
K12667, oligosaccharyltransferase complex subunit delta (ribophorin II)	1	1	1	1	2	1	1	1	1	2	2	1	1	2	1	1
K12668, oligosaccharyltransferase complex subunit epsilon	1	1	1	1	2	1	1	1	1	2	4	1	1	2	2	1
K12669, oligosaccharyltransferase complex subunit gamma	1	1	1	1	0	1	1	1	1	1	0	1	0	1	2	1
K12670, oligosaccharyltransferase complex subunit beta	1	1	1	0	2	1	1	1	3	2	1	1	2	3	1	1
K14412, alpha-1,4-fucosyltransferase [EC:2.4.1.65]	1	2	1	1	1	2	1	1	2	4	1	1	1	2	1	1
K14413, beta-1,3-galactosyltransferase [EC:2.4.1.-]	2	1	2	1	2	1	1	1	1	2	0	0	2	2	1	1
K23741, endoplasmic reticulum Man9GlcNAc2 1,2-alpha-mannosidase [EC:3.2.1.209]	1	1	1	1	1	1	1	1	1	2	1	1	0	1	1	1
>00514; Other types of O-glycan biosynthesis; Metabolism; Glycan biosynthesis and metabolism	12	11	13	11	19	16	18	16	21	22	20	11	19	25	24	11
K00710, polypeptide N-acetylgalactosaminyltransferase [EC:2.4.1.41]
K00728, dolichyl-phosphate-mannose-protein mannosyltransferase [EC:2.4.1.109]
K00731, glycoprotein-N-acetylgalactosamine 3-beta-galactosyltransferase [EC:2.4.1.122]
K00779, beta-galactoside alpha-2,6-sialyltransferase (sialyltransferase 2) [EC:2.4.99.1]
K03691, peptide-O-fucosyltransferase [EC:2.4.1.221]	1	1	2	1	1	1	1	1	3	2	2	2	1	1	3	1
K09667, protein O-GlcNAc transferase [EC:2.4.1.255]	2	2	2	2	10	3	4	2	2	3	5	2	2	4	2	2
K10967, alpha 1,2-mannosyltransferase [EC:2.4.1.-]
K13667, protein glucosyltransferase [EC:2.4.1.-]	5	2	3	2	2	6	5	6	5	9	4	2	10	6	9	3
K13675, UDP-glucose:O-linked fucose beta-1,3-glucosyltransferase [EC:2.4.1.-]
K13676, UDP-xylose:glucoside alpha-1,3-xylosyltransferase [EC:2.4.2.-]
K18134, EGF domain-specific O-GlcNAc transferase [EC:2.4.1.255]	0	0	0	0	0	0	0	0	3	0	0	0	0	3	2	0
K20781, peptidyl serine alpha-galactosyltransferase [EC:2.4.1.-]	1	1	1	1	1	1	1	1	1	1	1	1	1	1	1	1
K20782, hydroxyproline O-arabinosyltransferase [EC:2.4.2.58]	1	3	3	2	3	3	3	3	3	3	4	2	3	6	3	2
K20783, arabinosyltransferase [EC:2.4.2.-]	1	1	1	2	1	1	2	2	1	1	2	1	1	3	3	1
K20784, arabinosyltransferase [EC:2.4.2.-]	1	1	1	1	1	1	2	1	3	3	2	1	1	1	1	1
K23840, beta-1,3-glucuronyltransferase P [EC:2.4.1.135 2.4.1.-]
>00515; Mannose type O-glycan biosynthesis; Metabolism; Glycan biosynthesis and metabolism	0	0	0	0	0	0	0	0	3	0	0	0	0	0	0	0
K00728, dolichyl-phosphate-mannose-protein mannosyltransferase [EC:2.4.1.109]
K09668, glycosyltransferase-like protein LARGE [EC:2.4.2.- 2.4.1.-]
K18207, protein O-mannose beta-1,4-N-acetylglucosaminyltransferase [EC:2.4.1.312]	0	0	0	0	0	0	0	0	3	0	0	0	0	0	0	0
K21052, alpha-dystroglycan beta1,4-xylosyltransferase [EC:2.4.2.61]
>00520; Amino sugar and nucleotide sugar metabolism; Metabolism; Carbohydrate metabolism	88	78	89	89	94	140	127	125	121	176	135	64	98	171	127	88
K00012, UDPglucose 6-dehydrogenase [EC:1.1.1.22]	4	0	2	3	0	5	3	3	3	10	4	3	2	4	4	1
K00326, cytochrome-b5 reductase [EC:1.6.2.2]	3	2	3	3	2	6	5	6	5	5	5	3	4	7	4	3
K00621, glucosamine-phosphate N-acetyltransferase [EC:2.3.1.4]	1	1	1	1	2	2	2	2	2	2	2	1	1	2	1	2
K00698, chitin synthase [EC:2.4.1.16]
K00770, 1,4-beta-D-xylan synthase [EC:2.4.2.24]	0	0	0	0	0	0	0	0	0	0	1	0	0	2	1	0
K00820, glutamine---fructose-6-phosphate transaminase (isomerizing) [EC:2.6.1.16]	1	1	1	1	1	2	2	1	2	1	2	2	1	1	1	1
K00844, hexokinase [EC:2.7.1.1]	3	4	4	4	9	10	9	7	7	9	8	4	6	6	6	4
K00845, glucokinase [EC:2.7.1.2]
K00847, fructokinase [EC:2.7.1.4]	7	4	6	6	2	3	3	3	5	10	7	2	5	7	7	5
K00849, galactokinase [EC:2.7.1.6]
K00963, UTP--glucose-1-phosphate uridylyltransferase [EC:2.7.7.9]	1	1	1	1	2	3	2	2	2	2	1	2	1	3	2	1
K00965, UDPglucose--hexose-1-phosphate uridylyltransferase [EC:2.7.7.12]	1	1	1	1	1	1	1	1	1	1	1	1	1	2	1	1
K00966, mannose-1-phosphate guanylyltransferase [EC:2.7.7.13]	3	3	3	2	3	4	3	3	4	6	7	3	3	6	5	3
K00972, UDP-N-acetylglucosamine/UDP-N-acetylgalactosamine diphosphorylase [EC:2.7.7.23 2.7.7.83]	0	0	1	1	2	2	2	2	1	2	2	1	1	2	2	1
K00975, glucose-1-phosphate adenylyltransferase [EC:2.7.7.27]	3	2	3	3	5	6	5	6	6	7	6	4	6	9	6	6
K00976, fucose-1-phosphate guanylyltransferase [EC:2.7.7.30]
K01097, N-acylneuraminate-9-phosphatase [EC:3.1.3.29]	0	0	0	0	0	0	0	0	0	0	0	0	0	0	0	1
K01183, chitinase [EC:3.2.1.14]	1	1	1	2	1	2	1	2	1	3	6	0	8	9	9	2
K01207, beta-N-acetylhexosaminidase [EC:3.2.1.52]
K01209, alpha-L-arabinofuranosidase [EC:3.2.1.55]	2	2	2	1	3	8	5	6	3	2	2	2	1	3	2	1
K01443, N-acetylglucosamine-6-phosphate deacetylase [EC:3.5.1.25]
K01711, GDPmannose 4,6-dehydratase [EC:4.2.1.47]	2	1	1	1	1	1	1	2	1	3	2	2	1	2	2	2
K01784, UDP-glucose 4-epimerase [EC:5.1.3.2]	4	5	7	4	5	7	7	7	5	15	7	0	5	7	8	4
K01809, mannose-6-phosphate isomerase [EC:5.3.1.8]	0	1	1	1	1	3	2	2	1	2	1	1	2	2	2	1
K01810, glucose-6-phosphate isomerase [EC:5.3.1.9]	2	2	1	1	2	3	2	2	3	3	2	1	2	2	2	2
K01835, phosphoglucomutase [EC:5.4.2.2]	2	2	1	2	3	2	2	2	2	3	3	2	2	4	3	2
K01836, phosphoacetylglucosamine mutase [EC:5.4.2.3]	0	1	1	1	2	1	1	1	1	1	1	1	2	1	1	1
K01854, UDP-galactopyranose mutase [EC:5.4.99.9]
K02377, GDP-L-fucose synthase [EC:1.1.1.271]	1	3	1	1	1	2	1	2	1	2	2	1	1	2	2	1
K02564, glucosamine-6-phosphate deaminase [EC:3.5.99.6]
K05305, fucokinase [EC:2.7.1.52]	1	1	1	1	1	1	1	1	1	1	0	1	1	1	1	1
K06118, UDP-sulfoquinovose synthase [EC:3.13.1.1]	1	1	1	1	1	1	2	1	1	1	1	1	1	1	1	1
K08080, CMP-N-acetylneuraminate monooxygenase [EC:1.14.18.2]
K08678, UDP-glucuronate decarboxylase [EC:4.1.1.35]	3	3	4	6	4	5	6	5	5	7	9	2	2	7	6	2
K08679, UDP-glucuronate 4-epimerase [EC:5.1.3.6]	6	4	5	5	0	5	5	5	5	11	4	0	0	8	6	4
K10046, GDP-D-mannose 3', 5'-epimerase [EC:5.1.3.18 5.1.3.-]	1	1	1	1	2	2	2	2	2	4	3	1	2	3	1	1
K12373, hexosaminidase [EC:3.2.1.52]	4	5	4	3	4	5	6	5	4	4	5	3	4	4	3	5
K12409, bifunctional UDP-N-acetylglucosamine 2-epimerase / N-acetylmannosamine kinase [EC:3.2.1.183 2.7.1.60]
K12446, L-arabinokinase [EC:2.7.1.46]	2	1	2	2	1	2	2	1	0	1	2	0	2	2	2	1
K12447, UDP-sugar pyrophosphorylase [EC:2.7.7.64]	1	1	1	1	1	1	1	1	1	2	1	1	1	1	1	1
K12448, UDP-arabinose 4-epimerase [EC:5.1.3.5]	2	3	3	1	3	3	3	3	2	5	3	1	2	4	3	1
K12449, UDP-apiose/xylose synthase	1	2	1	2	0	1	1	1	1	3	2	0	3	2	2	1
K12450, UDP-glucose 4,6-dehydratase [EC:4.2.1.76]	3	0	2	2	2	1	3	3	4	5	3	1	0	3	3	1
K12451, 3,5-epimerase/4-reductase [EC:5.1.3.- 1.1.1.-]
K13379, reversibly glycosylated polypeptide / UDP-arabinopyranose mutase [EC:2.4.1.- 5.4.99.30]	2	1	2	4	5	3	4	4	5	9	5	2	4	9	5	3
K13648, alpha-1,4-galacturonosyltransferase [EC:2.4.1.43]	10	10	13	10	13	17	14	13	20	16	16	8	9	18	11	8
K15779, phosphoglucomutase / phosphopentomutase [EC:5.4.2.2 5.4.2.7]
K15855, exo-1,4-beta-D-glucosaminidase [EC:3.2.1.165]
K15920, xylan 1,4-beta-xylosidase [EC:3.2.1.37]	5	6	6	6	7	10	9	9	7	12	6	4	10	13	7	7
K16190, glucuronokinase [EC:2.7.1.43]	2	1	1	1	1	1	1	1	1	1	1	1	1	1	2	2
K17497, phosphomannomutase [EC:5.4.2.8]	1	1	1	1	3	1	1	2	1	4	1	1	1	2	1	1
K18677, galacturonokinase [EC:2.7.1.44]	1	1	1	1	0	1	1	1	1	1	1	1	1	1	1	1
K20547, basic endochitinase B [EC:3.2.1.14]	3	2	1	2	1	10	9	8	6	5	3	0	1	12	3	3
K20844, non-reducing end alpha-L-arabinofuranosidase [EC:3.2.1.55]
>00531; Glycosaminoglycan degradation; Metabolism; Glycan biosynthesis and metabolism	22	20	14	15	17	18	18	18	17	21	21	9	14	20	10	15
K01205, alpha-N-acetylglucosaminidase [EC:3.2.1.50]	0	1	0	1	2	1	2	2	2	1	2	0	2	2	1	2
K01207, beta-N-acetylhexosaminidase [EC:3.2.1.52]
K07964, heparanase [EC:3.2.1.166]	13	8	6	5	5	5	4	4	6	6	5	3	4	5	3	3
K10532, heparan-alpha-glucosaminide N-acetyltransferase [EC:2.3.1.78]	5	5	4	5	5	6	5	6	5	9	8	3	3	9	2	5
K12309, beta-galactosidase [EC:3.2.1.23]	0	1	0	1	1	1	1	1	0	1	1	0	1	0	1	0
K12373, hexosaminidase [EC:3.2.1.52]	4	5	4	3	4	5	6	5	4	4	5	3	4	4	3	5
>00561; Glycerolipid metabolism; Metabolism; Lipid metabolism	66	64	63	63	78	94	92	106	85	119	93	56	69	98	81	61
K00002, alcohol dehydrogenase (NADP+) [EC:1.1.1.2]	3	3	3	0	5	3	4	5	3	1	2	1	5	3	4	2
K00011, aldehyde reductase [EC:1.1.1.21]
K00128, aldehyde dehydrogenase (NAD+) [EC:1.2.1.3]	3	1	2	3	1	4	4	5	3	4	5	0	4	3	3	1
K00630, glycerol-3-phosphate O-acyltransferase [EC:2.3.1.15]	1	1	1	1	1	1	1	1	1	3	1	1	1	1	1	1
K00655, 1-acyl-sn-glycerol-3-phosphate acyltransferase [EC:2.3.1.51]	1	2	2	2	2	2	1	2	2	4	2	0	2	2	1	2
K00679, phospholipid:diacylglycerol acyltransferase [EC:2.3.1.158]	1	1	1	1	2	1	1	1	2	2	1	1	3	3	2	2
K00863, triose/dihydroxyacetone kinase / FAD-AMP lyase (cyclizing) [EC:2.7.1.28 2.7.1.29 4.6.1.15]	1	1	1	0	1	1	1	2	1	1	1	1	1	2	2	1
K00864, glycerol kinase [EC:2.7.1.30]	1	0	1	1	1	1	1	1	1	1	2	1	1	1	1	1
K00901, diacylglycerol kinase (ATP) [EC:2.7.1.107]	5	3	6	5	7	8	8	8	7	8	10	4	5	7	7	4
K01046, triacylglycerol lipase [EC:3.1.1.3]	0	1	1	1	1	1	0	3	1	0	0	0	0	0	1	1
K01054, acylglycerol lipase [EC:3.1.1.23]	11	10	9	13	12	14	14	15	13	21	17	11	8	17	16	11
K01080, phosphatidate phosphatase [EC:3.1.3.4]
K03715, 1,2-diacylglycerol 3-beta-galactosyltransferase [EC:2.4.1.46]	3	2	3	4	3	3	3	3	4	6	4	2	2	4	3	2
K06116, glycerol-1-phosphatase [EC:3.1.3.21]
K06118, UDP-sulfoquinovose synthase [EC:3.13.1.1]	1	1	1	1	1	1	2	1	1	1	1	1	1	1	1	1
K06119, sulfoquinovosyltransferase [EC:2.4.1.-]	2	2	2	2	2	3	3	3	2	2	1	1	1	2	1	1
K07407, alpha-galactosidase [EC:3.2.1.22]	4	4	4	2	3	5	4	8	5	13	4	4	6	8	4	7
K09480, digalactosyldiacylglycerol synthase [EC:2.4.1.241]	3	2	2	2	2	5	5	5	5	5	4	2	3	3	2	2
K11155, diacylglycerol O-acyltransferase 1 [EC:2.3.1.20 2.3.1.75 2.3.1.76]	2	1	2	1	1	2	2	2	1	2	2	1	1	2	1	1
K13506, glycerol-3-phosphate O-acyltransferase 3/4 [EC:2.3.1.15]	1	1	1	1	2	1	1	1	2	2	1	1	1	2	1	1
K13507, glycerol-3-phosphate O-acyltransferase / dihydroxyacetone phosphate acyltransferase [EC:2.3.1.15 2.3.1.42]
K13508, glycerol-3-phosphate acyltransferase [EC:2.3.1.15 2.3.1.198]	8	6	9	7	8	16	16	14	11	17	11	7	5	9	9	6
K13509, lysophosphatidate acyltransferase [EC:2.3.1.51]
K13513, lysocardiolipin and lysophospholipid acyltransferase [EC:2.3.1.- 2.3.1.51]	1	2	1	1	1	2	1	2	1	2	1	2	1	3	2	1
K13519, lysophospholipid acyltransferase [EC:2.3.1.51 2.3.1.23 2.3.1.-]	1	1	0	1	1	1	1	1	1	2	2	1	1	2	2	1
K13523, lysophosphatidic acid acyltransferase / lysophosphatidylinositol acyltransferase [EC:2.3.1.51 2.3.1.-]	1	1	1	2	2	1	2	2	1	3	2	2	2	4	2	1
K14085, aldehyde dehydrogenase family 7 member A1 [EC:1.2.1.31 1.2.1.8 1.2.1.3]	1	1	1	1	1	1	1	1	1	1	1	1	1	2	1	1
K14452, gastric triacylglycerol lipase [EC:3.1.1.3]
K14674, TAG lipase / steryl ester hydrolase / phospholipase A2 / LPA acyltransferase [EC:3.1.1.3 3.1.1.13 3.1.1.4 2.3.1.51]	2	2	1	2	2	2	2	2	2	1	3	2	1	2	2	1
K14675, TAG lipase / lysophosphatidylethanolamine acyltransferase [EC:3.1.1.3 2.3.1.-]
K15728, phosphatidate phosphatase LPIN [EC:3.1.3.4]	2	2	1	2	4	2	2	2	3	3	3	1	2	3	2	2
K15918, D-glycerate 3-kinase [EC:2.7.1.31]	1	3	0	1	1	1	1	2	1	1	1	1	1	2	1	1
K17900, lipase ATG15 [EC:3.1.1.3]
K18097, glycerol 2-dehydrogenase (NADP+) [EC:1.1.1.156]
K18693, diacylglycerol diphosphate phosphatase / phosphatidate phosphatase [EC:3.1.3.81 3.1.3.4]	3	5	3	1	7	7	6	8	5	7	6	2	5	5	4	1
K19007, lysophosphatidiate acyltransferase [EC:2.3.1.51]
K21362, galactolipid galactosyltransferase [EC:2.4.1.184]	0	1	1	1	1	1	1	1	1	1	1	1	1	1	1	1
K22831, 1-acylglycerol-3-phosphate O-acyltransferase [EC:2.3.1.51]
K22848, diacylglycerol O-acyltransferase 2, plant [EC:2.3.1.20]	2	2	2	2	2	2	2	3	2	2	2	2	2	1	1	2
K22849, diacylglycerol O-acyltransferase 3, plant [EC:2.3.1.20]	1	1	1	1	0	1	1	1	1	2	1	1	1	2	1	1
K22920, UTP---glucose-1-phosphate uridylyltransferase [EC:2.7.7.9]	0	1	0	1	1	1	1	1	1	1	1	1	1	1	1	1
K23737, 2-lysophosphatidate phosphatase [EC:3.1.3.106]	0	0	0	0	0	0	0	0	0	0	0	0	0	0	1	0
>00562; Inositol phosphate metabolism; Metabolism; Carbohydrate metabolism	48	45	48	49	58	67	62	63	57	86	59	40	47	86	73	43
K00010, myo-inositol 2-dehydrogenase / D-chiro-inositol 1-dehydrogenase [EC:1.1.1.18 1.1.1.369]
K00140, malonate-semialdehyde dehydrogenase (acetylating) / methylmalonate-semialdehyde dehydrogenase [EC:1.2.1.18 1.2.1.27]	2	1	0	1	2	1	1	1	1	1	1	1	2	4	1	1
K00469, inositol oxygenase [EC:1.13.99.1]	1	1	1	1	2	1	1	1	2	7	2	1	3	3	4	2
K00888, phosphatidylinositol 4-kinase A [EC:2.7.1.67]	1	1	1	1	0	1	1	1	1	1	1	1	1	2	2	1
K00889, 1-phosphatidylinositol-4-phosphate 5-kinase [EC:2.7.1.68]	6	5	7	6	4	9	10	9	6	16	6	5	5	10	10	4
K00913, inositol-1,3,4-trisphosphate 5/6-kinase / inositol-tetrakisphosphate 1-kinase [EC:2.7.1.159 2.7.1.134]	2	3	3	4	3	5	4	5	4	5	5	3	3	5	3	3
K00914, phosphatidylinositol 3-kinase [EC:2.7.1.137]	1	1	1	1	1	2	2	0	1	1	2	1	1	1	1	1
K00915, inositol-polyphosphate multikinase [EC:2.7.1.140 2.7.1.151]	1	1	1	1	0	1	1	1	1	1	2	1	0	2	2	1
K00921, 1-phosphatidylinositol-3-phosphate 5-kinase [EC:2.7.1.150]	5	5	5	5	5	9	7	8	5	7	7	5	4	6	4	4
K00999, CDP-diacylglycerol--inositol 3-phosphatidyltransferase [EC:2.7.8.11]	1	1	1	2	2	2	2	2	1	1	2	2	1	2	2	1
K01092, myo-inositol-1(or 4)-monophosphatase [EC:3.1.3.25]	2	2	2	2	4	2	2	2	3	2	2	1	2	7	2	2
K01099, inositol polyphosphate 5-phosphatase INPP5B/F [EC:3.1.3.36]
K01106, inositol-1,4,5-trisphosphate 5-phosphatase [EC:3.1.3.56]
K01110, phosphatidylinositol-3,4,5-trisphosphate 3-phosphatase and dual-specificity protein phosphatase PTEN [EC:3.1.3.16 3.1.3.48 3.1.3.67]	1	1	1	2	3	1	1	1	2	3	2	0	2	4	3	2
K01114, phospholipase C [EC:3.1.4.3]	8	5	5	5	6	5	4	5	4	7	5	3	3	7	6	4
K01765, inositol-1,3,4-trisphosphate 5/6-kinase [EC:2.7.1.159]	1	0	1	0	3	2	2	2	1	1	1	1	1	2	1	1
K01771, 1-phosphatidylinositol phosphodiesterase [EC:4.6.1.13]
K01803, triosephosphate isomerase (TIM) [EC:5.3.1.1]	5	5	5	5	8	8	8	8	9	12	8	4	6	10	5	4
K01858, myo-inositol-1-phosphate synthase [EC:5.5.1.4]	1	0	1	1	1	2	2	2	2	3	2	1	1	2	3	1
K03084, phosphatidylinositol-3,4,5-trisphosphate 5-phosphatase 1 [EC:3.1.3.86]
K03103, multiple inositol-polyphosphate phosphatase / 2,3-bisphosphoglycerate 3-phosphatase [EC:3.1.3.62 3.1.3.80]	1	1	1	1	3	1	1	1	1	1	1	1	2	2	1	2
K05857, phosphatidylinositol phospholipase C, delta [EC:3.1.4.11]	0	0	0	0	0	0	0	0	1	0	0	0	0	0	0	0
K10047, inositol-phosphate phosphatase / L-galactose 1-phosphate phosphatase [EC:3.1.3.25 3.1.3.93]	1	1	1	1	3	1	1	1	1	1	1	1	1	4	1	1
K10572, inositol-pentakisphosphate 2-kinase [EC:2.7.1.158]	0	3	1	1	1	1	1	1	2	2	1	1	1	2	5	1
K13711, phosphatidylinositol 4-kinase type 2 [EC:2.7.1.67]	0	0	0	1	1	1	1	1	1	0	1	2	0	0	2	0
K15422, 3'(2'), 5'-bisphosphate nucleotidase / inositol polyphosphate 1-phosphatase [EC:3.1.3.7 3.1.3.57]	1	1	1	1	1	2	1	2	1	1	0	1	1	2	4	1
K18081, myotubularin-related protein 1/2 [EC:3.1.3.64 3.1.3.95]
K18083, myotubularin-related protein 6/7/8 [EC:3.1.3.64 3.1.3.95]
K18649, inositol-phosphate phosphatase / L-galactose 1-phosphate phosphatase / histidinol-phosphatase [EC:3.1.3.25 3.1.3.93 3.1.3.15]	1	1	1	1	2	1	1	1	1	0	1	0	1	1	1	1
K19006, phosphatidylinositol phospholipase C, eta [EC:3.1.4.11]
K19517, 1D-myo-inositol 3-kinase [EC:2.7.1.64]	1	1	1	1	0	1	1	1	1	2	0	1	1	2	1	1
K19786, inositol-pentakisphosphate 2-kinase [EC:2.7.1.158]
K19801, phosphatidylinositol 4-kinase B [EC:2.7.1.67]	1	1	1	1	1	1	1	1	1	1	1	1	1	2	2	1
K20278, inositol polyphosphate 5-phosphatase INPP5E [EC:3.1.3.36]
K20279, synaptojanin [EC:3.1.3.36]
K21797, phosphatidylinositol 4-phosphatase [EC:3.1.3.-]	1	2	2	2	2	3	3	3	2	3	1	0	2	2	3	2
K22913, phosphatidylinositol 3,5-bisphosphate 5-phosphatase [EC:3.1.3.-]	4	3	5	3	3	5	4	4	3	8	5	3	3	6	5	2
>00563; Glycosylphosphatidylinositol (GPI)-anchor biosynthesis; Metabolism; Glycan biosynthesis and metabolism	22	21	24	19	26	26	27	28	27	27	22	18	24	33	26	25
K03434, N-acetylglucosaminylphosphatidylinositol deacetylase [EC:3.5.1.89]	1	1	1	0	1	1	1	2	1	1	1	1	1	1	2	1
K03857, phosphatidylinositol N-acetylglucosaminyltransferase subunit A [EC:2.4.1.198]	1	1	1	0	1	1	1	1	1	1	1	1	1	1	1	1
K03858, phosphatidylinositol N-acetylglucosaminyltransferase subunit H	1	0	1	0	1	2	2	2	1	2	1	0	1	3	1	1
K03859, phosphatidylinositol N-acetylglucosaminyltransferase subunit C	1	1	1	1	1	1	1	1	1	1	1	1	1	2	1	1
K03860, phosphatidylinositol N-acetylglucosaminyltransferase subunit Q	2	0	1	1	3	1	1	1	2	1	1	1	1	2	1	1
K03861, phosphatidylinositol N-acetylglucosaminyltransferase subunit P	1	0	1	1	1	2	2	2	2	1	1	1	2	2	2	1
K05283, glucosaminylphosphatidylinositol acyltransferase [EC:2.3.-.-]	1	1	0	1	1	1	1	1	1	1	1	1	1	1	1	1
K05284, GPI mannosyltransferase 1 subunit M [EC:2.4.1.-]	1	1	1	1	1	1	1	1	1	2	1	1	1	1	1	1
K05285, GPI ethanolamine phosphate transferase 1 [EC:2.7.-.-]	1	1	1	1	0	1	1	1	1	1	1	1	1	1	1	1
K05286, GPI mannosyltransferase 3 [EC:2.4.1.-]	1	1	1	1	1	2	1	1	2	1	2	1	1	1	1	1
K05287, GPI ethanolamine phosphate transferase 2/3 subunit F	0	1	1	1	1	1	1	1	1	1	1	1	1	3	1	1
K05288, GPI ethanolamine phosphate transferase 3 subunit O [EC:2.7.-.-]	1	1	1	0	1	1	1	1	1	1	0	0	1	1	1	1
K05289, GPI-anchor transamidase subunit GAA1	1	1	1	1	1	1	2	2	1	2	1	1	1	1	1	3
K05290, GPI-anchor transamidase subunit K	1	1	1	1	1	1	1	1	1	1	0	1	1	1	1	1
K05291, GPI-anchor transamidase subunit S	1	1	1	1	1	1	1	1	1	1	0	0	1	2	1	1
K05292, GPI-anchor transamidase subunit T	1	1	1	1	0	1	1	1	1	1	1	1	1	2	1	1
K05293, GPI-anchor transamidase subunit U	1	1	1	2	2	2	1	1	1	1	1	1	1	1	2	1
K05294, GPI inositol-deacylase [EC:3.-.-.-]	1	1	1	1	2	1	1	1	1	2	0	1	1	1	1	1
K05310, ethanolamine phosphate transferase 2 subunit G [EC:2.7.-.-]	1	1	0	1	1	0	1	1	1	1	1	0	1	1	1	1
K07541, GPI mannosyltransferase 1 subunit X	0	1	2	1	1	1	1	1	1	1	4	1	1	1	1	1
K07542, GPI mannosyltransferase 2 [EC:2.4.1.-]	1	2	2	1	1	1	1	1	1	1	0	1	1	1	1	1
K08098, GPI mannosyltransferase 4 [EC:2.4.1.-]
K09658, dolichol phosphate-mannose biosynthesis regulatory protein	2	2	2	1	3	2	2	2	2	1	2	1	1	1	2	2
K11001, phosphatidylinositol N-acetylglucosaminyltransferase subunit Y	0	0	1	0	0	0	1	1	1	1	0	0	1	2	0	0
>00564; Glycerophospholipid metabolism; Metabolism; Lipid metabolism	83	77	85	79	111	119	120	125	99	144	121	63	92	138	107	70
K00006, glycerol-3-phosphate dehydrogenase (NAD+) [EC:1.1.1.8]	2	1	2	1	3	1	2	2	3	1	2	1	2	2	2	2
K00111, glycerol-3-phosphate dehydrogenase [EC:1.1.5.3]	1	1	1	1	1	1	1	1	2	1	1	1	1	1	1	2
K00550, phosphatidyl-N-methylethanolamine N-methyltransferase [EC:2.1.1.71]	1	1	1	1	1	1	1	1	1	1	1	1	1	2	1	1
K00551, phosphatidylethanolamine/phosphatidyl-N-methylethanolamine N-methyltransferase [EC:2.1.1.17 2.1.1.71]
K00630, glycerol-3-phosphate O-acyltransferase [EC:2.3.1.15]	1	1	1	1	1	1	1	1	1	3	1	1	1	1	1	1
K00650, lecithin-cholesterol acyltransferase [EC:2.3.1.43]
K00655, 1-acyl-sn-glycerol-3-phosphate acyltransferase [EC:2.3.1.51]	1	2	2	2	2	2	1	2	2	4	2	0	2	2	1	2
K00866, choline kinase [EC:2.7.1.32]
K00894, ethanolamine kinase [EC:2.7.1.82]	1	1	1	1	1	1	1	1	1	2	2	0	0	1	1	1
K00901, diacylglycerol kinase (ATP) [EC:2.7.1.107]	5	3	6	5	7	8	8	8	7	8	10	4	5	7	7	4
K00967, ethanolamine-phosphate cytidylyltransferase [EC:2.7.7.14]	1	2	2	2	3	4	4	2	3	3	3	1	2	4	1	2
K00968, choline-phosphate cytidylyltransferase [EC:2.7.7.15]	2	3	4	2	5	3	3	3	3	6	4	0	2	4	1	1
K00981, phosphatidate cytidylyltransferase [EC:2.7.7.41]	2	2	2	3	2	3	3	4	2	5	2	2	4	2	5	2
K00993, ethanolaminephosphotransferase [EC:2.7.8.1]	1	1	1	1	2	2	2	2	1	2	2	0	1	2	2	2
K00995, CDP-diacylglycerol---glycerol-3-phosphate 3-phosphatidyltransferase [EC:2.7.8.5]	2	1	2	1	3	1	1	1	2	3	3	1	1	2	2	1
K00999, CDP-diacylglycerol--inositol 3-phosphatidyltransferase [EC:2.7.8.11]	1	1	1	2	2	2	2	2	1	1	2	2	1	2	2	1
K01047, secretory phospholipase A2 [EC:3.1.1.4]	3	0	3	2	3	4	5	5	4	5	4	1	3	5	5	3
K01049, acetylcholinesterase [EC:3.1.1.7]
K01080, phosphatidate phosphatase [EC:3.1.3.4]
K01094, phosphatidylglycerophosphatase GEP4 [EC:3.1.3.27]	1	1	1	1	2	1	1	1	1	1	1	1	1	2	1	1
K01114, phospholipase C [EC:3.1.4.3]	8	5	5	5	6	5	4	5	4	7	5	3	3	7	6	4
K01115, phospholipase D1/2 [EC:3.1.4.4]	7	8	7	8	9	15	13	15	13	18	12	7	12	18	12	6
K01126, glycerophosphoryl diester phosphodiesterase [EC:3.1.4.46]	4	3	4	2	6	6	9	8	5	4	4	2	3	3	4	2
K01517, manganese-dependent ADP-ribose/CDP-alcohol diphosphatase [EC:3.6.1.13 3.6.1.16 3.6.1.53]	2	2	1	1	2	1	2	2	0	0	1	1	1	2	1	1
K01613, phosphatidylserine decarboxylase [EC:4.1.1.65]	1	2	3	2	4	2	2	1	1	2	2	2	3	3	3	2
K05929, phosphoethanolamine N-methyltransferase [EC:2.1.1.103]	1	1	1	1	2	4	2	3	1	2	2	2	3	3	3	1
K06123, 1-acylglycerone phosphate reductase [EC:1.1.1.101]	1	1	1	1	1	0	2	2	1	2	1	1	1	3	2	2
K06124, phosphoethanolamine/phosphocholine phosphatase [EC:3.1.3.75]
K06129, lysophospholipase III [EC:3.1.1.5]
K06130, lysophospholipase II [EC:3.1.1.5]	1	2	2	2	2	3	3	4	2	5	4	1	4	5	3	1
K08730, phosphatidylserine synthase 2 [EC:2.7.8.29]	2	1	2	2	1	2	2	2	1	4	3	2	2	2	1	1
K08744, cardiolipin synthase (CMP-forming) [EC:2.7.8.41]	1	1	0	0	1	1	1	1	0	1	1	0	1	1	1	0
K13333, lysophospholipase [EC:3.1.1.5]
K13506, glycerol-3-phosphate O-acyltransferase 3/4 [EC:2.3.1.15]	1	1	1	1	2	1	1	1	2	2	1	1	1	2	1	1
K13507, glycerol-3-phosphate O-acyltransferase / dihydroxyacetone phosphate acyltransferase [EC:2.3.1.15 2.3.1.42]
K13508, glycerol-3-phosphate acyltransferase [EC:2.3.1.15 2.3.1.198]	8	6	9	7	8	16	16	14	11	17	11	7	5	9	9	6
K13509, lysophosphatidate acyltransferase [EC:2.3.1.51]
K13510, lysophosphatidylcholine acyltransferase / lyso-PAF acetyltransferase [EC:2.3.1.23 2.3.1.67]	2	1	2	1	1	2	3	3	2	3	3	1	2	4	2	2
K13511, monolysocardiolipin acyltransferase [EC:2.3.1.-]	2	2	2	2	2	2	2	2	2	2	3	2	4	2	2	2
K13513, lysocardiolipin and lysophospholipid acyltransferase [EC:2.3.1.- 2.3.1.51]	1	2	1	1	1	2	1	2	1	2	1	2	1	3	2	1
K13519, lysophospholipid acyltransferase [EC:2.3.1.51 2.3.1.23 2.3.1.-]	1	1	0	1	1	1	1	1	1	2	2	1	1	2	2	1
K13523, lysophosphatidic acid acyltransferase / lysophosphatidylinositol acyltransferase [EC:2.3.1.51 2.3.1.-]	1	1	1	2	2	1	2	2	1	3	2	2	2	4	2	1
K13535, cardiolipin-specific phospholipase [EC:3.1.1.-]
K13621, betaine lipid synthase
K14156, choline/ethanolamine kinase [EC:2.7.1.32 2.7.1.82]	2	2	3	2	2	3	3	3	3	3	2	1	2	4	3	1
K14286, ethanolamine-phosphate phospho-lyase [EC:4.2.3.2]
K14674, TAG lipase / steryl ester hydrolase / phospholipase A2 / LPA acyltransferase [EC:3.1.1.3 3.1.1.13 3.1.1.4 2.3.1.51]	2	2	1	2	2	2	2	2	2	1	3	2	1	2	2	1
K14676, lysophospholipid hydrolase [EC:3.1.1.5]
K15728, phosphatidate phosphatase LPIN [EC:3.1.3.4]	2	2	1	2	4	2	2	2	3	3	3	1	2	3	2	2
K16342, cytosolic phospholipase A2 [EC:3.1.1.4]
K16368, diacylglycerol kinase (CTP) [EC:2.7.1.174]
K16369, phosphatidylethanolamine N-methyltransferase [EC:2.1.1.17]
K16818, phospholipase A1 [EC:3.1.1.32]	1	2	2	1	1	1	0	1	1	2	3	1	3	5	2	2
K16860, phospholipase D3/4 [EC:3.1.4.4]
K17103, CDP-diacylglycerol---serine O-phosphatidyltransferase [EC:2.7.8.8]
K18693, diacylglycerol diphosphate phosphatase / phosphatidate phosphatase [EC:3.1.3.81 3.1.3.4]	3	5	3	1	7	7	6	8	5	7	6	2	5	5	4	1
K18694, phosphatidylglycerol phospholipase C [EC:3.1.4.-]
K18696, glycerophosphodiester phosphodiesterase [EC:3.1.4.46]	2	1	1	3	4	3	3	3	0	4	3	1	1	3	3	1
K19007, lysophosphatidiate acyltransferase [EC:2.3.1.51]
K22389, phospholipase A1 [EC:3.1.1.32]	2	2	2	3	2	2	2	2	3	2	3	2	2	4	2	2
K22831, 1-acylglycerol-3-phosphate O-acyltransferase [EC:2.3.1.51]
>00565; Ether lipid metabolism; Metabolism; Lipid metabolism	25	19	20	21	25	31	32	35	28	40	32	16	24	43	33	21
K00993, ethanolaminephosphotransferase [EC:2.7.8.1]	1	1	1	1	2	2	2	2	1	2	2	0	1	2	2	2
K01047, secretory phospholipase A2 [EC:3.1.1.4]	3	0	3	2	3	4	5	5	4	5	4	1	3	5	5	3
K01062, platelet-activating factor acetylhydrolase [EC:3.1.1.47]
K01080, phosphatidate phosphatase [EC:3.1.3.4]
K01114, phospholipase C [EC:3.1.4.3]	8	5	5	5	6	5	4	5	4	7	5	3	3	7	6	4
K01115, phospholipase D1/2 [EC:3.1.4.4]	7	8	7	8	9	15	13	15	13	18	12	7	12	18	12	6
K04628, ceramide galactosyltransferase [EC:2.4.1.47]
K06123, 1-acylglycerone phosphate reductase [EC:1.1.1.101]	1	1	1	1	1	0	2	2	1	2	1	1	1	3	2	2
K13510, lysophosphatidylcholine acyltransferase / lyso-PAF acetyltransferase [EC:2.3.1.23 2.3.1.67]	2	1	2	1	1	2	3	3	2	3	3	1	2	4	2	2
K13519, lysophospholipid acyltransferase [EC:2.3.1.51 2.3.1.23 2.3.1.-]	1	1	0	1	1	1	1	1	1	2	2	1	1	2	2	1
K14674, TAG lipase / steryl ester hydrolase / phospholipase A2 / LPA acyltransferase [EC:3.1.1.3 3.1.1.13 3.1.1.4 2.3.1.51]	2	2	1	2	2	2	2	2	2	1	3	2	1	2	2	1
K16342, cytosolic phospholipase A2 [EC:3.1.1.4]
K16794, platelet-activating factor acetylhydrolase IB subunit alpha
K16795, platelet-activating factor acetylhydrolase IB subunit beta/gamma [EC:3.1.1.47]
K16860, phospholipase D3/4 [EC:3.1.4.4]
K22387, lysophospholipase D [EC:3.1.4.39]
>00590; Arachidonic acid metabolism; Metabolism; Lipid metabolism	19	22	21	17	20	24	28	28	22	28	30	8	20	38	29	22
K00079, carbonyl reductase 1 [EC:1.1.1.184 1.1.1.189 1.1.1.197]	1	1	1	1	0	1	1	1	2	1	2	0	1	2	2	1
K00432, glutathione peroxidase [EC:1.11.1.9]	3	7	5	4	5	5	5	7	5	8	6	2	5	8	8	6
K00461, arachidonate 5-lipoxygenase [EC:1.13.11.34]
K01047, secretory phospholipase A2 [EC:3.1.1.4]	3	0	3	2	3	4	5	5	4	5	4	1	3	5	5	3
K01254, leukotriene-A4 hydrolase [EC:3.3.2.6]	1	1	0	1	0	1	1	1	1	0	1	0	0	2	1	0
K01832, thromboxane-A synthase [EC:5.3.99.5]
K04097, prostaglandin-H2 D-isomerase / glutathione transferase [EC:5.3.99.2 2.5.1.18]
K05309, microsomal prostaglandin-E synthase 2 [EC:5.3.99.3]	2	1	2	1	3	1	1	1	1	1	1	1	2	3	1	2
K07418, cytochrome P450 family 2 subfamily J [EC:1.14.14.1 1.14.14.73 1.14.14.74 1.14.14.75]
K07425, long-chain fatty acid omega-monooxygenase [EC:1.14.14.80]
K08726, soluble epoxide hydrolase / lipid-phosphate phosphatase [EC:3.3.2.10 3.1.3.76]	4	7	5	3	4	6	10	8	3	5	7	0	5	12	7	4
K14674, TAG lipase / steryl ester hydrolase / phospholipase A2 / LPA acyltransferase [EC:3.1.1.3 3.1.1.13 3.1.1.4 2.3.1.51]	2	2	1	2	2	2	2	2	2	1	3	2	1	2	2	1
K15717, prostamide/prostaglandin F2alpha synthase [EC:1.11.1.20]
K15730, cytosolic prostaglandin-E synthase [EC:5.3.99.3]	1	2	2	1	2	2	1	1	2	4	4	1	2	2	0	1
K16342, cytosolic phospholipase A2 [EC:3.1.1.4]
K18592, gamma-glutamyltranspeptidase / glutathione hydrolase / leukotriene-C4 hydrolase [EC:2.3.2.2 3.4.19.13 3.4.19.14]	2	1	2	2	1	2	2	2	2	3	2	1	1	2	3	4
>00591; Linoleic acid metabolism; Metabolism; Lipid metabolism	16	6	13	7	13	13	16	16	14	13	15	3	11	25	13	7
K00454, lipoxygenase [EC:1.13.11.12]	3	3	4	2	2	4	5	4	4	0	6	0	5	10	4	3
K01047, secretory phospholipase A2 [EC:3.1.1.4]	3	0	3	2	3	4	5	5	4	5	4	1	3	5	5	3
K07409, cytochrome P450 family 1 subfamily A polypeptide 2 [EC:1.14.14.1]
K07418, cytochrome P450 family 2 subfamily J [EC:1.14.14.1 1.14.14.73 1.14.14.74 1.14.14.75]
K07424, cytochrome P450 family 3 subfamily A [EC:1.14.14.1]
K14674, TAG lipase / steryl ester hydrolase / phospholipase A2 / LPA acyltransferase [EC:3.1.1.3 3.1.1.13 3.1.1.4 2.3.1.51]	2	2	1	2	2	2	2	2	2	1	3	2	1	2	2	1
K15718, linoleate 9S-lipoxygenase [EC:1.13.11.58]	8	1	5	1	6	3	4	5	4	7	2	0	3	8	2	0
K16342, cytosolic phospholipase A2 [EC:3.1.1.4]
K17862, linoleate 10R-lipoxygenase [EC:1.13.11.62]
>00592; alpha-Linolenic acid metabolism; Metabolism; Lipid metabolism	43	33	46	33	31	48	44	48	44	48	49	18	51	81	43	34
K00224, chloroplastic oxoene reductase [EC:1.3.1.-]	4	0	4	1	0	7	4	4	2	4	3	0	2	5	1	2
K00232, acyl-CoA oxidase [EC:1.3.3.6]	3	3	3	3	4	3	3	4	5	4	4	3	3	6	5	3
K00454, lipoxygenase [EC:1.13.11.12]	3	3	4	2	2	4	5	4	4	0	6	0	5	10	4	3
K01047, secretory phospholipase A2 [EC:3.1.1.4]	3	0	3	2	3	4	5	5	4	5	4	1	3	5	5	3
K01723, hydroperoxide dehydratase [EC:4.2.1.92]	4	3	3	2	0	4	3	3	2	6	3	0	4	6	1	1
K05894, 12-oxophytodienoic acid reductase [EC:1.3.1.42]	6	7	8	6	8	8	10	13	6	4	4	3	9	9	4	6
K07513, acetyl-CoA acyltransferase 1 [EC:2.3.1.16]	2	2	2	2	2	2	2	2	2	4	3	1	2	3	3	1
K08241, jasmonate O-methyltransferase [EC:2.1.1.141]	0	0	0	0	0	0	0	0	0	0	0	0	3	1	0	0
K10226, acyl-CoA 6-desaturase (Delta-6 desaturase) [EC:1.14.19.3]
K10525, allene oxide cyclase [EC:5.3.99.6]	1	1	2	1	1	1	1	1	1	4	2	2	2	3	4	1
K10526, OPC-8:0 CoA ligase 1 [EC:6.2.1.-]	2	3	1	2	0	1	1	1	1	0	0	1	0	3	4	2
K10527, enoyl-CoA hydratase/3-hydroxyacyl-CoA dehydrogenase [EC:4.2.1.17 1.1.1.35 1.1.1.211]	5	2	5	3	4	4	3	3	3	4	4	2	2	3	2	3
K10528, hydroperoxide lyase [EC:4.1.2.-]	1	0	2	1	0	1	0	1	1	0	1	0	1	1	0	0
K10529, alpha-dioxygenase [EC:1.14.99.-]	0	0	0	0	0	1	0	0	2	3	1	0	3	3	2	2
K14674, TAG lipase / steryl ester hydrolase / phospholipase A2 / LPA acyltransferase [EC:3.1.1.3 3.1.1.13 3.1.1.4 2.3.1.51]	2	2	1	2	2	2	2	2	2	1	3	2	1	2	2	1
K16342, cytosolic phospholipase A2 [EC:3.1.1.4]
K16818, phospholipase A1 [EC:3.1.1.32]	1	2	2	1	1	1	0	1	1	2	3	1	3	5	2	2
K18857, alcohol dehydrogenase class-P [EC:1.1.1.1]	4	3	4	2	2	3	3	2	4	5	5	0	6	12	1	2
K18858, (Z)-3-hexen-1-ol acetyltransferase [EC:2.3.1.195]	0	0	0	0	0	0	0	0	1	0	0	0	0	0	1	0
K22389, phospholipase A1 [EC:3.1.1.32]	2	2	2	3	2	2	2	2	3	2	3	2	2	4	2	2
>00600; Sphingolipid metabolism; Metabolism; Lipid metabolism	32	31	30	23	45	30	28	39	23	57	37	15	25	38	26	24
K00654, serine palmitoyltransferase [EC:2.3.1.50]	2	1	2	2	6	7	3	3	2	9	4	2	3	4	3	2
K00720, ceramide glucosyltransferase [EC:2.4.1.80]
K01080, phosphatidate phosphatase [EC:3.1.3.4]
K01190, beta-galactosidase [EC:3.2.1.23]	1	1	1	1	1	1	1	1	1	1	1	0	1	2	1	1
K01634, sphinganine-1-phosphate aldolase [EC:4.1.2.27]	1	1	1	1	1	1	1	1	1	1	2	1	1	1	1	1
K04628, ceramide galactosyltransferase [EC:2.4.1.47]
K04708, 3-dehydrosphinganine reductase [EC:1.1.1.102]	1	2	3	1	2	1	1	2	1	5	2	3	1	1	2	1
K04709, Acyl-CoA-dependent ceramide synthase [EC:2.3.1.24]
K04711, dihydroceramidase [EC:3.5.1.-]	2	1	2	1	1	1	1	2	2	2	2	0	1	5	1	1
K04712, sphingolipid 4-desaturase/C4-monooxygenase [EC:1.14.19.17 1.14.18.5]	1	1	1	1	1	1	1	1	1	2	2	2	1	2	1	1
K04713, sphinganine C4-monooxygenase [EC:1.14.18.5]	10	10	8	8	19	5	6	11	4	11	12	0	2	3	2	2
K04715, ceramide kinase [EC:2.7.1.138]	1	1	1	1	1	0	1	1	1	1	1	0	1	1	1	1
K04718, sphingosine kinase [EC:2.7.1.91]	3	2	2	0	2	2	2	2	2	2	0	0	1	1	2	1
K07407, alpha-galactosidase [EC:3.2.1.22]	4	4	4	2	3	5	4	8	5	13	4	4	6	8	4	7
K07553, beta-1,4-galactosyltransferase 6 [EC:2.4.1.274]
K12309, beta-galactosidase [EC:3.2.1.23]	0	1	0	1	1	1	1	1	0	1	1	0	1	0	1	0
K12348, acid ceramidase [EC:3.5.1.23]
K12349, neutral ceramidase [EC:3.5.1.23]	2	3	2	0	3	1	1	2	1	2	2	1	3	5	3	4
K12350, sphingomyelin phosphodiesterase [EC:3.1.4.12]
K12351, sphingomyelin phosphodiesterase 2 [EC:3.1.4.12]
K12353, sphingomyelin phosphodiesterase 4 [EC:3.1.4.12]
K17108, non-lysosomal glucosylceramidase [EC:3.2.1.45]	4	3	3	4	4	4	5	4	2	7	4	2	3	5	4	2
K23451, dihydrosphingosine 1-phosphate phosphatase [EC:3.1.3.-]
K23727, sphingoid base N-palmitoyltransferase [EC:2.3.1.291]
>00601; Glycosphingolipid biosynthesis - lacto and neolacto series; Metabolism; Glycan biosynthesis and metabolism	2	0	1	1	0	1	1	1	2	1	3	1	2	4	5	2
K00742, N-acetyllactosaminide beta-1,6-N-acetylglucosaminyltransferase [EC:2.4.1.150]
K01988, lactosylceramide 4-alpha-galactosyltransferase [EC:2.4.1.228]	2	0	1	1	0	1	1	1	2	1	3	1	2	4	5	2
K03766, beta-1,3-N-acetylglucosaminyltransferase 5 [EC:2.4.1.206]
>00603; Glycosphingolipid biosynthesis - globo and isoglobo series; Metabolism; Glycan biosynthesis and metabolism	10	9	9	6	7	11	11	14	11	18	12	8	12	16	12	14
K00780, beta-galactoside alpha-2,3-sialyltransferase (sialyltransferase 4A) [EC:2.4.99.4]
K01988, lactosylceramide 4-alpha-galactosyltransferase [EC:2.4.1.228]	2	0	1	1	0	1	1	1	2	1	3	1	2	4	5	2
K03368, beta-galactoside alpha-2,3-sialyltransferase (sialyltransferase 4B) [EC:2.4.99.4]
K07407, alpha-galactosidase [EC:3.2.1.22]	4	4	4	2	3	5	4	8	5	13	4	4	6	8	4	7
K12373, hexosaminidase [EC:3.2.1.52]	4	5	4	3	4	5	6	5	4	4	5	3	4	4	3	5
>00604; Glycosphingolipid biosynthesis - ganglio series; Metabolism; Glycan biosynthesis and metabolism	4	6	4	4	5	6	7	6	4	5	6	3	5	4	4	5
K00780, beta-galactoside alpha-2,3-sialyltransferase (sialyltransferase 4A) [EC:2.4.99.4]
K03368, beta-galactoside alpha-2,3-sialyltransferase (sialyltransferase 4B) [EC:2.4.99.4]
K03372, MFS transporter, PAT family, solute carrier family 33 (acetyl-CoA transportor), member 1 [EC:2.3.1.-]
K12309, beta-galactosidase [EC:3.2.1.23]	0	1	0	1	1	1	1	1	0	1	1	0	1	0	1	0
K12373, hexosaminidase [EC:3.2.1.52]	4	5	4	3	4	5	6	5	4	4	5	3	4	4	3	5
>00620; Pyruvate metabolism; Metabolism; Carbohydrate metabolism	70	59	71	62	70	86	77	94	75	117	97	51	78	112	90	67
K00016, L-lactate dehydrogenase [EC:1.1.1.27]	1	0	0	1	1	2	1	2	2	3	1	0	2	2	1	1
K00024, malate dehydrogenase [EC:1.1.1.37]
K00025, malate dehydrogenase [EC:1.1.1.37]	2	1	2	2	1	2	2	2	2	3	1	2	3	4	3	0
K00026, malate dehydrogenase [EC:1.1.1.37]	3	3	4	3	3	7	5	6	5	6	7	5	4	10	4	4
K00028, malate dehydrogenase (decarboxylating) [EC:1.1.1.39]	1	2	1	2	2	2	2	2	1	2	2	0	2	4	2	2
K00029, malate dehydrogenase (oxaloacetate-decarboxylating)(NADP+) [EC:1.1.1.40]	2	5	5	6	6	6	6	8	3	6	5	3	6	9	6	3
K00049, glyoxylate/hydroxypyruvate reductase [EC:1.1.1.79 1.1.1.81]
K00051, malate dehydrogenase (NADP+) [EC:1.1.1.82]	1	1	1	0	1	1	1	2	1	1	1	1	1	1	1	1
K00101, L-lactate dehydrogenase (cytochrome) [EC:1.1.2.3]	1	1	3	1	1	3	2	4	2	3	1	0	2	3	4	1
K00102, D-lactate dehydrogenase (cytochrome) [EC:1.1.2.4]	1	1	1	0	0	0	1	1	1	2	1	1	1	1	1	1
K00128, aldehyde dehydrogenase (NAD+) [EC:1.2.1.3]	3	1	2	3	1	4	4	5	3	4	5	0	4	3	3	1
K00161, pyruvate dehydrogenase E1 component alpha subunit [EC:1.2.4.1]	3	2	3	3	2	3	3	3	3	5	4	2	1	3	3	3
K00162, pyruvate dehydrogenase E1 component beta subunit [EC:1.2.4.1]	2	2	3	1	4	4	4	4	2	1	4	2	2	4	3	2
K00382, dihydrolipoamide dehydrogenase [EC:1.8.1.4]	3	4	3	2	2	4	4	4	1	3	4	2	2	4	4	3
K00467, lactate 2-monooxygenase [EC:1.13.12.4]
K00626, acetyl-CoA C-acetyltransferase [EC:2.3.1.9]	3	3	2	4	4	4	4	5	4	7	5	2	4	5	5	2
K00627, pyruvate dehydrogenase E2 component (dihydrolipoamide acetyltransferase) [EC:2.3.1.12]	2	2	1	2	4	3	3	2	2	1	2	0	3	3	2	1
K00656, formate C-acetyltransferase [EC:2.3.1.54]
K00873, pyruvate kinase [EC:2.7.1.40]	13	7	14	8	13	10	10	13	14	28	21	10	13	17	14	9
K00925, acetate kinase [EC:2.7.2.1]
K01006, pyruvate, orthophosphate dikinase [EC:2.7.9.1]	1	1	1	1	1	2	1	2	1	3	2	1	1	1	1	1
K01007, pyruvate, water dikinase [EC:2.7.9.2]
K01069, hydroxyacylglutathione hydrolase [EC:3.1.2.6]	3	4	4	3	4	3	3	3	3	5	5	2	4	6	5	3
K01512, acylphosphatase [EC:3.6.1.7]	2	2	2	2	0	2	1	2	1	1	1	1	1	1	1	1
K01595, phosphoenolpyruvate carboxylase [EC:4.1.1.31]	2	2	2	4	3	7	6	6	3	6	5	3	4	5	4	2
K01610, phosphoenolpyruvate carboxykinase (ATP) [EC:4.1.1.49]	2	2	2	2	1	2	1	1	0	3	2	2	1	2	2	11
K01638, malate synthase [EC:2.3.3.9]	1	1	1	1	1	1	1	1	1	1	1	0	1	1	1	1
K01649, 2-isopropylmalate synthase [EC:2.3.3.13]	3	2	2	2	0	2	1	2	0	1	1	1	1	1	4	1
K01655, homocitrate synthase [EC:2.3.3.14]
K01676, fumarate hydratase, class I [EC:4.2.1.2]
K01679, fumarate hydratase, class II [EC:4.2.1.2]	1	1	1	1	1	1	1	1	2	1	1	1	2	1	2	1
K01759, lactoylglutathione lyase [EC:4.4.1.5]	4	3	3	3	4	4	4	5	3	6	5	3	5	5	3	3
K01895, acetyl-CoA synthetase [EC:6.2.1.1]	1	1	1	1	1	2	2	2	2	5	2	0	1	1	1	1
K01913, acetate/butyrate---CoA ligase [EC:6.2.1.1 6.2.1.2]	1	1	1	1	0	2	2	2	3	2	0	0	0	1	1	1
K01946, acetyl-CoA carboxylase / biotin carboxylase 2 [EC:6.4.1.2 6.3.4.14 2.1.3.15]
K01958, pyruvate carboxylase [EC:6.4.1.1]
K01961, acetyl-CoA carboxylase, biotin carboxylase subunit [EC:6.4.1.2 6.3.4.14]	2	1	1	0	2	0	0	0	1	2	2	1	1	2	1	2
K01962, acetyl-CoA carboxylase carboxyl transferase subunit alpha [EC:6.4.1.2 2.1.3.15]	2	2	2	0	2	0	0	0	3	2	3	1	2	3	1	2
K01963, acetyl-CoA carboxylase carboxyl transferase subunit beta [EC:6.4.1.2 2.1.3.15]	1	0	0	0	1	0	0	0	1	0	0	0	0	0	1	0
K02160, acetyl-CoA carboxylase biotin carboxyl carrier protein	1	0	1	2	2	0	0	0	3	3	2	2	3	3	2	2
K03778, D-lactate dehydrogenase [EC:1.1.1.28]
K11262, acetyl-CoA carboxylase / biotin carboxylase 1 [EC:6.4.1.2 6.3.4.14 2.1.3.15]	1	1	1	1	1	2	2	3	1	1	1	1	1	3	2	1
K14085, aldehyde dehydrogenase family 7 member A1 [EC:1.2.1.31 1.2.1.8 1.2.1.3]	1	1	1	1	1	1	1	1	1	1	1	1	1	2	1	1
K18881, D-lactate dehydratase [EC:4.2.1.130]	1	1	1	1	2	2	1	2	1	1	1	1	1	5	3	1
K21618, (R)-2-hydroxyglutarate---pyruvate transhydrogenase [EC:1.1.99.40]
K22211, D-lactate dehydratase [EC:4.2.1.130]
>00630; Glyoxylate and dicarboxylate metabolism; Metabolism; Carbohydrate metabolism	54	55	56	50	52	73	69	69	67	91	76	48	68	101	80	56
K00015, glyoxylate reductase [EC:1.1.1.26]
K00024, malate dehydrogenase [EC:1.1.1.37]
K00025, malate dehydrogenase [EC:1.1.1.37]	2	1	2	2	1	2	2	2	2	3	1	2	3	4	3	0
K00026, malate dehydrogenase [EC:1.1.1.37]	3	3	4	3	3	7	5	6	5	6	7	5	4	10	4	4
K00049, glyoxylate/hydroxypyruvate reductase [EC:1.1.1.79 1.1.1.81]
K00122, formate dehydrogenase [EC:1.17.1.9]	1	2	1	1	0	2	1	2	1	1	2	1	1	1	1	1
K00281, glycine dehydrogenase [EC:1.4.4.2]	1	1	1	1	1	2	1	1	1	2	2	1	2	1	2	1
K00284, glutamate synthase (ferredoxin) [EC:1.4.7.1]	1	0	0	0	0	1	1	1	1	1	2	0	1	2	2	1
K00382, dihydrolipoamide dehydrogenase [EC:1.8.1.4]	3	4	3	2	2	4	4	4	1	3	4	2	2	4	4	3
K00600, glycine hydroxymethyltransferase [EC:2.1.2.1]	4	4	5	6	4	5	4	4	5	11	6	5	11	9	7	7
K00605, aminomethyltransferase [EC:2.1.2.10]	1	1	1	1	0	1	1	1	1	2	1	0	1	2	1	1
K00626, acetyl-CoA C-acetyltransferase [EC:2.3.1.9]	3	3	2	4	4	4	4	5	4	7	5	2	4	5	5	2
K00830, alanine-glyoxylate transaminase / serine-glyoxylate transaminase / serine-pyruvate transaminase [EC:2.6.1.44 2.6.1.45 2.6.1.51]	0	0	0	0	0	1	1	1	1	0	0	0	0	0	0	0
K01433, formyltetrahydrofolate deformylase [EC:3.5.1.10]	0	3	2	2	2	1	1	1	2	2	2	2	1	2	2	1
K01455, formamidase [EC:3.5.1.49]	4	2	3	0	1	1	1	2	1	1	1	1	3	1	2	2
K01569, oxalate decarboxylase [EC:4.1.1.2]
K01601, ribulose-bisphosphate carboxylase large chain [EC:4.1.1.39]	1	0	0	0	1	2	5	0	2	0	0	0	0	0	1	2
K01602, ribulose-bisphosphate carboxylase small chain [EC:4.1.1.39]	1	1	3	2	3	4	5	1	2	4	3	1	2	4	4	2
K01625, 2-dehydro-3-deoxyphosphogluconate aldolase / (4S)-4-hydroxy-2-oxoglutarate aldolase [EC:4.1.2.14 4.1.3.42]	0	0	1	0	0	1	1	1	0	0	0	0	0	0	0	0
K01637, isocitrate lyase [EC:4.1.3.1]	1	0	1	1	1	1	1	1	2	1	1	1	1	2	1	3
K01638, malate synthase [EC:2.3.3.9]	1	1	1	1	1	1	1	1	1	1	1	0	1	1	1	1
K01647, citrate synthase [EC:2.3.3.1]	2	2	2	3	3	3	2	2	3	2	4	2	2	3	5	3
K01681, aconitate hydratase [EC:4.2.1.3]	4	3	2	1	2	2	2	4	4	4	3	3	3	4	3	2
K01682, aconitate hydratase 2 / 2-methylisocitrate dehydratase [EC:4.2.1.3 4.2.1.99]
K01847, methylmalonyl-CoA mutase [EC:5.4.99.2]
K01895, acetyl-CoA synthetase [EC:6.2.1.1]	1	1	1	1	1	2	2	2	2	5	2	0	1	1	1	1
K01913, acetate/butyrate---CoA ligase [EC:6.2.1.1 6.2.1.2]	1	1	1	1	0	2	2	2	3	2	0	0	0	1	1	1
K01915, glutamine synthetase [EC:6.3.1.2]	4	5	4	5	5	5	5	5	7	11	8	5	6	12	7	5
K01965, propionyl-CoA carboxylase alpha chain [EC:6.4.1.3]
K01966, propionyl-CoA carboxylase beta chain [EC:6.4.1.3 2.1.3.15]
K02437, glycine cleavage system H protein	2	2	3	2	3	3	2	2	2	6	3	3	3	4	3	2
K03781, catalase [EC:1.11.1.6]	3	3	3	3	2	3	3	3	3	3	5	2	3	4	3	2
K05606, methylmalonyl-CoA/ethylmalonyl-CoA epimerase [EC:5.1.99.1]
K11517, (S)-2-hydroxy-acid oxidase [EC:1.1.3.15]	3	3	4	2	4	4	4	6	3	3	2	3	4	6	5	1
K14272, glutamate--glyoxylate aminotransferase [EC:2.6.1.4 2.6.1.2 2.6.1.44]	1	1	1	1	1	1	1	1	1	2	1	1	1	2	2	1
K15893, glycerate dehydrogenase [EC:1.1.1.29]	1	1	1	1	1	1	1	1	1	0	2	1	1	1	1	1
K15918, D-glycerate 3-kinase [EC:2.7.1.31]	1	3	0	1	1	1	1	2	1	1	1	1	1	2	1	1
K15919, glyoxylate/hydroxypyruvate reductase [EC:1.1.1.79 1.1.1.81]	0	1	0	0	0	1	0	0	0	1	2	0	1	5	2	0
K18121, glyoxylate/succinic semialdehyde reductase [EC:1.1.1.79 1.1.1.-]	1	0	1	0	2	2	2	2	2	2	2	1	2	3	2	2
K18123, 4-hydroxy-2-oxoglutarate aldolase [EC:4.1.3.16]
K19269, phosphoglycolate phosphatase [EC:3.1.3.18 3.1.3.48]	2	2	2	1	2	2	2	2	2	2	2	2	1	3	3	2
K22133, oxalate---CoA ligase [EC:6.2.1.8]	1	1	1	2	1	1	1	1	1	2	1	1	2	2	1	1
>00640; Propanoate metabolism; Metabolism; Carbohydrate metabolism	30	23	24	23	35	27	27	32	33	43	36	18	39	56	41	25
K00016, L-lactate dehydrogenase [EC:1.1.1.27]	1	0	0	1	1	2	1	2	2	3	1	0	2	2	1	1
K00140, malonate-semialdehyde dehydrogenase (acetylating) / methylmalonate-semialdehyde dehydrogenase [EC:1.2.1.18 1.2.1.27]	2	1	0	1	2	1	1	1	1	1	1	1	2	4	1	1
K00166, 2-oxoisovalerate dehydrogenase E1 component alpha subunit [EC:1.2.4.4]	0	1	1	1	1	1	1	1	0	1	1	1	2	3	2	1
K00167, 2-oxoisovalerate dehydrogenase E1 component beta subunit [EC:1.2.4.4]	1	1	1	1	1	1	1	1	1	1	1	1	1	1	2	1
K00232, acyl-CoA oxidase [EC:1.3.3.6]	3	3	3	3	4	3	3	4	5	4	4	3	3	6	5	3
K00382, dihydrolipoamide dehydrogenase [EC:1.8.1.4]	3	4	3	2	2	4	4	4	1	3	4	2	2	4	4	3
K00626, acetyl-CoA C-acetyltransferase [EC:2.3.1.9]	3	3	2	4	4	4	4	5	4	7	5	2	4	5	5	2
K00656, formate C-acetyltransferase [EC:2.3.1.54]
K00823, 4-aminobutyrate aminotransferase [EC:2.6.1.19]
K00925, acetate kinase [EC:2.7.2.1]
K01578, malonyl-CoA decarboxylase [EC:4.1.1.9]	2	1	1	1	1	1	1	1	1	0	1	0	1	2	1	1
K01682, aconitate hydratase 2 / 2-methylisocitrate dehydratase [EC:4.2.1.3 4.2.1.99]
K01692, enoyl-CoA hydratase [EC:4.2.1.17]
K01720, 2-methylcitrate dehydratase [EC:4.2.1.79]
K01847, methylmalonyl-CoA mutase [EC:5.4.99.2]
K01895, acetyl-CoA synthetase [EC:6.2.1.1]	1	1	1	1	1	2	2	2	2	5	2	0	1	1	1	1
K01899, succinyl-CoA synthetase alpha subunit [EC:6.2.1.4 6.2.1.5]	1	1	1	1	1	1	1	1	2	2	2	1	2	3	2	0
K01900, succinyl-CoA synthetase beta subunit [EC:6.2.1.4 6.2.1.5]	1	0	1	0	1	1	1	1	1	1	1	1	1	2	1	0
K01908, propionyl-CoA synthetase [EC:6.2.1.17]
K01946, acetyl-CoA carboxylase / biotin carboxylase 2 [EC:6.4.1.2 6.3.4.14 2.1.3.15]
K01961, acetyl-CoA carboxylase, biotin carboxylase subunit [EC:6.4.1.2 6.3.4.14]	2	1	1	0	2	0	0	0	1	2	2	1	1	2	1	2
K01962, acetyl-CoA carboxylase carboxyl transferase subunit alpha [EC:6.4.1.2 2.1.3.15]	2	2	2	0	2	0	0	0	3	2	3	1	2	3	1	2
K01963, acetyl-CoA carboxylase carboxyl transferase subunit beta [EC:6.4.1.2 2.1.3.15]	1	0	0	0	1	0	0	0	1	0	0	0	0	0	1	0
K01965, propionyl-CoA carboxylase alpha chain [EC:6.4.1.3]
K01966, propionyl-CoA carboxylase beta chain [EC:6.4.1.3 2.1.3.15]
K02160, acetyl-CoA carboxylase biotin carboxyl carrier protein	1	0	1	2	2	0	0	0	3	3	2	2	3	3	2	2
K05605, 3-hydroxyisobutyryl-CoA hydrolase [EC:3.1.2.4]	3	2	3	3	6	2	3	5	3	5	3	1	9	11	7	2
K05606, methylmalonyl-CoA/ethylmalonyl-CoA epimerase [EC:5.1.99.1]
K07511, enoyl-CoA hydratase [EC:4.2.1.17]
K09699, 2-oxoisovalerate dehydrogenase E2 component (dihydrolipoyl transacylase) [EC:2.3.1.168]	1	1	1	1	1	1	1	1	0	1	1	0	1	0	1	1
K11262, acetyl-CoA carboxylase / biotin carboxylase 1 [EC:6.4.1.2 6.3.4.14 2.1.3.15]	1	1	1	1	1	2	2	3	1	1	1	1	1	3	2	1
K13524, 4-aminobutyrate aminotransferase / (S)-3-amino-2-methylpropionate transaminase [EC:2.6.1.19 2.6.1.22]
K14729, multifunctional beta-oxidation protein [EC:4.2.1.- 1.1.1.-]
K18369, alcohol dehydrogenase [EC:1.1.1.-]
K23146, 3-hydroxyisobutyrate/3-hydroxypropionate dehydrogenase [EC:1.1.1.31 1.1.1.59]	1	0	1	0	1	1	1	0	1	1	1	0	1	1	1	1
>00650; Butanoate metabolism; Metabolism; Carbohydrate metabolism	17	15	16	17	17	30	26	27	23	28	21	12	27	30	22	15
K00022, 3-hydroxyacyl-CoA dehydrogenase [EC:1.1.1.35]
K00074, 3-hydroxybutyryl-CoA dehydrogenase [EC:1.1.1.157]	1	1	1	1	1	1	1	1	0	1	1	1	1	1	1	1
K00109, 2-hydroxyglutarate dehydrogenase [EC:1.1.99.2]	1	1	1	1	1	1	1	1	1	1	1	0	1	1	1	1
K00135, succinate-semialdehyde dehydrogenase / glutarate-semialdehyde dehydrogenase [EC:1.2.1.16 1.2.1.79 1.2.1.20]	0	1	1	1	0	1	1	1	1	0	1	1	3	1	1	1
K00626, acetyl-CoA C-acetyltransferase [EC:2.3.1.9]	3	3	2	4	4	4	4	5	4	7	5	2	4	5	5	2
K00656, formate C-acetyltransferase [EC:2.3.1.54]
K00823, 4-aminobutyrate aminotransferase [EC:2.6.1.19]
K01027, 3-oxoacid CoA-transferase [EC:2.8.3.5]
K01580, glutamate decarboxylase [EC:4.1.1.15]	4	2	3	2	2	4	5	5	4	5	3	2	4	6	5	2
K01640, hydroxymethylglutaryl-CoA lyase [EC:4.1.3.4]	2	2	2	2	3	3	2	2	2	3	3	1	2	2	1	1
K01641, hydroxymethylglutaryl-CoA synthase [EC:2.3.3.10]	1	1	1	1	2	3	2	3	3	2	2	1	5	3	1	1
K01652, acetolactate synthase I/II/III large subunit [EC:2.2.1.6]	1	1	1	2	0	3	2	1	1	2	1	1	1	2	1	1
K01653, acetolactate synthase I/III small subunit [EC:2.2.1.6]	1	1	1	1	1	2	2	2	1	2	1	1	2	3	2	1
K01692, enoyl-CoA hydratase [EC:4.2.1.17]
K01799, maleate isomerase [EC:5.2.1.1]
K01907, acetoacetyl-CoA synthetase [EC:6.2.1.16]
K01913, acetate/butyrate---CoA ligase [EC:6.2.1.1 6.2.1.2]	1	1	1	1	0	2	2	2	3	2	0	0	0	1	1	1
K07511, enoyl-CoA hydratase [EC:4.2.1.17]
K13524, 4-aminobutyrate aminotransferase / (S)-3-amino-2-methylpropionate transaminase [EC:2.6.1.19 2.6.1.22]
K16871, 4-aminobutyrate---pyruvate transaminase [EC:2.6.1.96]	1	1	1	1	0	4	2	2	1	1	1	1	2	2	1	1
K17761, succinate-semialdehyde dehydrogenase, mitochondrial [EC:1.2.1.24]	0	1	1	1	1	1	1	1	1	0	1	1	3	1	1	1
K18121, glyoxylate/succinic semialdehyde reductase [EC:1.1.1.79 1.1.1.-]	1	0	1	0	2	2	2	2	2	2	2	1	2	3	2	2
>00660; C5-Branched dibasic acid metabolism; Metabolism; Carbohydrate metabolism	4	5	4	5	3	8	7	6	6	7	6	5	6	9	10	6
K00052, 3-isopropylmalate dehydrogenase [EC:1.1.1.85]	1	1	0	1	1	1	1	1	1	1	1	1	1	1	3	1
K01652, acetolactate synthase I/II/III large subunit [EC:2.2.1.6]	1	1	1	2	0	3	2	1	1	2	1	1	1	2	1	1
K01653, acetolactate synthase I/III small subunit [EC:2.2.1.6]	1	1	1	1	1	2	2	2	1	2	1	1	2	3	2	1
K01703, 3-isopropylmalate/(R)-2-methylmalate dehydratase large subunit [EC:4.2.1.33 4.2.1.35]	1	1	1	0	1	1	1	1	2	1	1	1	2	2	1	2
K01704, 3-isopropylmalate/(R)-2-methylmalate dehydratase small subunit [EC:4.2.1.33 4.2.1.35]	0	1	1	1	0	1	1	1	1	1	2	1	0	1	3	1
>00670; One carbon pool by folate; Metabolism; Metabolism of cofactors and vitamins	15	16	17	15	17	17	16	15	17	26	19	14	22	26	21	17
K00287, dihydrofolate reductase [EC:1.5.1.3]	2	1	2	1	1	2	1	1	2	1	2	1	2	4	3	1
K00288, methylenetetrahydrofolate dehydrogenase (NADP+) / methenyltetrahydrofolate cyclohydrolase / formyltetrahydrofolate synthetase [EC:1.5.1.5 3.5.4.9 6.3.4.3]
K00295, methylenetetrahydrofolate dehydrogenase (NAD+) [EC:1.5.1.15]
K00297, methylenetetrahydrofolate reductase (NADPH) [EC:1.5.1.20]	2	1	1	1	2	1	1	1	1	2	3	1	1	2	2	1
K00548, 5-methyltetrahydrofolate--homocysteine methyltransferase [EC:2.1.1.13]
K00560, thymidylate synthase [EC:2.1.1.45]	2	1	2	1	1	2	1	1	2	1	2	1	2	2	3	1
K00600, glycine hydroxymethyltransferase [EC:2.1.2.1]	4	4	5	6	4	5	4	4	5	11	6	5	11	9	7	7
K00601, phosphoribosylglycinamide formyltransferase [EC:2.1.2.2]	1	0	1	1	2	2	2	1	1	2	1	1	1	1	1	1
K00602, phosphoribosylaminoimidazolecarboxamide formyltransferase / IMP cyclohydrolase [EC:2.1.2.3 3.5.4.10]	1	1	1	1	2	1	2	2	1	2	2	1	1	1	1	1
K00604, methionyl-tRNA formyltransferase [EC:2.1.2.9]	1	1	1	0	1	1	1	1	0	0	0	0	1	1	1	1
K00605, aminomethyltransferase [EC:2.1.2.10]	1	1	1	1	0	1	1	1	1	2	1	0	1	2	1	1
K01433, formyltetrahydrofolate deformylase [EC:3.5.1.10]	0	3	2	2	2	1	1	1	2	2	2	2	1	2	2	1
K01934, 5-formyltetrahydrofolate cyclo-ligase [EC:6.3.3.2]	2	3	2	1	2	2	2	2	3	3	1	2	3	2	2	2
K01938, formate--tetrahydrofolate ligase [EC:6.3.4.3]	1	1	1	1	1	1	1	1	1	1	1	1	0	2	1	1
K13998, dihydrofolate reductase / thymidylate synthase [EC:1.5.1.3 2.1.1.45]	2	1	2	1	1	2	1	1	2	1	2	1	2	2	3	1
>00710; Carbon fixation in photosynthetic organisms; Metabolism; Energy metabolism	45	50	56	51	65	82	74	78	63	107	83	52	65	105	72	62
K00024, malate dehydrogenase [EC:1.1.1.37]
K00025, malate dehydrogenase [EC:1.1.1.37]	2	1	2	2	1	2	2	2	2	3	1	2	3	4	3	0
K00026, malate dehydrogenase [EC:1.1.1.37]	3	3	4	3	3	7	5	6	5	6	7	5	4	10	4	4
K00028, malate dehydrogenase (decarboxylating) [EC:1.1.1.39]	1	2	1	2	2	2	2	2	1	2	2	0	2	4	2	2
K00029, malate dehydrogenase (oxaloacetate-decarboxylating)(NADP+) [EC:1.1.1.40]	2	5	5	6	6	6	6	8	3	6	5	3	6	9	6	3
K00051, malate dehydrogenase (NADP+) [EC:1.1.1.82]	1	1	1	0	1	1	1	2	1	1	1	1	1	1	1	1
K00134, glyceraldehyde 3-phosphate dehydrogenase [EC:1.2.1.12]	4	4	3	5	10	7	7	9	6	13	9	4	7	11	7	6
K00615, transketolase [EC:2.2.1.1]	2	3	3	2	3	2	2	4	2	5	2	2	3	3	2	3
K00814, alanine transaminase [EC:2.6.1.2]	0	1	1	0	0	2	2	2	1	3	3	0	1	2	2	0
K00855, phosphoribulokinase [EC:2.7.1.19]	0	1	1	1	0	2	1	2	1	3	3	1	2	2	1	1
K00927, phosphoglycerate kinase [EC:2.7.2.3]	3	3	4	2	3	5	3	4	6	6	7	3	3	5	3	3
K01006, pyruvate, orthophosphate dikinase [EC:2.7.9.1]	1	1	1	1	1	2	1	2	1	3	2	1	1	1	1	1
K01100, sedoheptulose-bisphosphatase [EC:3.1.3.37]	0	1	1	1	2	1	1	1	1	1	2	1	1	2	1	1
K01595, phosphoenolpyruvate carboxylase [EC:4.1.1.31]	2	2	2	4	3	7	6	6	3	6	5	3	4	5	4	2
K01601, ribulose-bisphosphate carboxylase large chain [EC:4.1.1.39]	1	0	0	0	1	2	5	0	2	0	0	0	0	0	1	2
K01602, ribulose-bisphosphate carboxylase small chain [EC:4.1.1.39]	1	1	3	2	3	4	5	1	2	4	3	1	2	4	4	2
K01610, phosphoenolpyruvate carboxykinase (ATP) [EC:4.1.1.49]	2	2	2	2	1	2	1	1	0	3	2	2	1	2	2	11
K01621, xylulose-5-phosphate/fructose-6-phosphate phosphoketolase [EC:4.1.2.9 4.1.2.22]
K01623, fructose-bisphosphate aldolase, class I [EC:4.1.2.13]	5	5	5	4	6	8	4	6	5	12	9	7	5	9	8	4
K01624, fructose-bisphosphate aldolase, class II [EC:4.1.2.13]	1	1	1	1	1	1	1	1	1	1	0	1	1	1	1	1
K01783, ribulose-phosphate 3-epimerase [EC:5.1.3.1]	2	1	2	2	2	2	2	2	2	3	2	1	2	3	3	2
K01803, triosephosphate isomerase (TIM) [EC:5.3.1.1]	5	5	5	5	8	8	8	8	9	12	8	4	6	10	5	4
K01807, ribose 5-phosphate isomerase A [EC:5.3.1.6]	2	4	4	2	3	3	3	4	4	7	5	5	3	8	4	5
K03841, fructose-1,6-bisphosphatase I [EC:3.1.3.11]	3	2	3	3	3	4	4	4	3	4	4	4	4	7	3	3
K05298, glyceraldehyde-3-phosphate dehydrogenase (NADP+) (phosphorylating) [EC:1.2.1.13]	2	1	1	2	1	2	2	2	1	3	3	1	1	3	3	2
K14272, glutamate--glyoxylate aminotransferase [EC:2.6.1.4 2.6.1.2 2.6.1.44]	1	1	1	1	1	1	1	1	1	2	1	1	1	2	2	1
K14454, aspartate aminotransferase, cytoplasmic [EC:2.6.1.1]	1	1	1	1	2	1	1	1	1	2	1	0	2	2	3	1
K14455, aspartate aminotransferase, mitochondrial [EC:2.6.1.1]	1	1	1	1	1	2	2	1	1	1	1	0	2	2	1	1
>00730; Thiamine metabolism; Metabolism; Metabolism of cofactors and vitamins	14	20	17	14	18	19	17	24	23	26	23	16	26	31	21	17
K00877, hydroxymethylpyrimidine/phosphomethylpyrimidine kinase / thiaminase [EC:2.7.1.49 2.7.4.7 3.5.99.2]
K00878, hydroxyethylthiazole kinase [EC:2.7.1.50]	1	2	1	0	0	0	0	1	1	1	1	0	1	1	1	1
K00939, adenylate kinase [EC:2.7.4.3]	3	5	4	3	7	6	4	7	6	8	6	5	6	7	6	3
K00941, hydroxymethylpyrimidine/phosphomethylpyrimidine kinase [EC:2.7.1.49 2.7.4.7]	1	0	1	1	0	1	1	1	1	1	1	1	1	2	1	1
K00949, thiamine pyrophosphokinase [EC:2.7.6.2]	2	2	2	1	1	3	3	3	1	2	1	1	1	2	2	1
K01077, alkaline phosphatase [EC:3.1.3.1]
K01078, acid phosphatase [EC:3.1.3.2]
K01662, 1-deoxy-D-xylulose-5-phosphate synthase [EC:2.2.1.7]	2	4	2	2	2	3	2	4	3	7	4	2	6	7	3	4
K03146, cysteine-dependent adenosine diphosphate thiazole synthase [EC:2.4.2.60]	1	1	1	1	0	1	1	2	1	0	2	1	2	3	1	1
K03147, phosphomethylpyrimidine synthase [EC:4.1.99.17]	2	1	1	1	1	1	1	1	1	1	1	1	1	2	1	1
K03149, thiazole synthase [EC:2.8.1.10]
K03707, thiaminase (transcriptional activator TenA) [EC:3.5.99.2]
K04487, cysteine desulfurase [EC:2.8.1.7]	0	2	1	1	1	1	1	1	3	0	2	1	3	1	1	1
K05307, thiamine-triphosphatase [EC:3.6.1.28]
K06928, nucleoside-triphosphatase [EC:3.6.1.15]	0	1	1	0	1	0	1	1	1	1	1	1	1	1	1	1
K06949, ribosome biogenesis GTPase / thiamine phosphate phosphatase [EC:3.6.1.- 3.1.3.100]	1	1	2	1	1	1	1	1	1	1	1	1	1	2	2	1
K14153, hydroxymethylpyrimidine kinase / phosphomethylpyrimidine kinase / thiamine-phosphate diphosphorylase [EC:2.7.1.49 2.7.4.7 2.5.1.3]	1	0	1	1	1	1	1	1	1	1	1	1	1	2	1	1
K14154, thiamine-phosphate diphosphorylase / hydroxyethylthiazole kinase [EC:2.5.1.3 2.7.1.50]
K14394, low molecular weight phosphotyrosine protein phosphatase [EC:3.1.3.2 3.1.3.48]
K18278, pyrimidine precursor biosynthesis enzyme
K20896, formylaminopyrimidine deformylase / aminopyrimidine aminohydrolase [EC:3.5.1.- 3.5.99.-]	0	0	0	1	1	1	1	1	1	1	1	1	1	1	1	1
K22911, thiamine phosphate phosphatase / amino-HMP aminohydrolase [EC:3.1.3.100 3.5.99.-]	1	1	1	2	2	1	1	1	3	3	2	1	2	2	1	1
>00740; Riboflavin metabolism; Metabolism; Metabolism of cofactors and vitamins	15	13	16	14	17	20	22	21	18	26	19	12	16	28	19	12
K00793, riboflavin synthase [EC:2.5.1.9]	1	1	1	1	1	1	1	1	1	1	1	1	0	2	1	1
K00794, 6,7-dimethyl-8-ribityllumazine synthase [EC:2.5.1.78]	1	1	1	1	2	1	2	2	2	1	1	1	1	2	1	1
K00861, riboflavin kinase [EC:2.7.1.26]
K00953, FAD synthetase [EC:2.7.7.2]	1	1	2	1	2	1	2	1	1	2	2	1	1	1	1	1
K01078, acid phosphatase [EC:3.1.3.2]
K01497, GTP cyclohydrolase II [EC:3.5.4.25]
K01513, ectonucleotide pyrophosphatase/phosphodiesterase family member 1/3 [EC:3.1.4.1 3.6.1.9]
K02858, 3,4-dihydroxy 2-butanone 4-phosphate synthase [EC:4.1.99.12]
K11752, diaminohydroxyphosphoribosylaminopyrimidine deaminase / 5-amino-6-(5-phosphoribosylamino)uracil reductase [EC:3.5.4.26 1.1.1.193]	2	2	2	2	2	2	2	2	2	2	2	2	2	3	2	2
K14379, tartrate-resistant acid phosphatase type 5 [EC:3.1.3.2]	2	2	2	2	4	4	3	4	2	4	3	0	1	6	5	1
K14394, low molecular weight phosphotyrosine protein phosphatase [EC:3.1.3.2 3.1.3.48]
K14410, lysosomal acid phosphatase [EC:3.1.3.2]
K14652, 3,4-dihydroxy 2-butanone 4-phosphate synthase / GTP cyclohydrolase II [EC:4.1.99.12 3.5.4.25]	2	2	2	1	2	3	4	3	3	5	2	1	3	5	3	2
K14654, 2,5-diamino-6-(ribosylamino)-4(3H)-pyrimidinone 5'-phosphate reductase [EC:1.1.1.302]
K18453, ADP-ribose/FAD diphosphatase [EC:3.6.1.13 3.6.1.18]	1	1	1	1	1	1	1	1	2	2	2	1	1	2	1	1
K20860, FMN hydrolase / 5-amino-6-(5-phospho-D-ribitylamino)uracil phosphatase [EC:3.1.3.102 3.1.3.104]	1	1	1	1	0	1	1	1	1	1	1	1	1	1	1	0
K20884, riboflavin kinase / FMN hydrolase [EC:2.7.1.26 3.1.3.102]	1	0	2	2	1	3	2	3	2	3	3	2	4	2	1	1
K22912, 5-amino-6-(5-phospho-D-ribitylamino)uracil phosphatase [EC:3.1.3.104]	1	1	1	1	1	2	3	2	1	4	1	1	1	3	1	1
[truncated: 6,638 more rows]
