# Supplementary material for: A draft genome of the medicinal plant Cremastra appendiculata (D. Don) provides insights into the colchicine biosynthetic pathway
Source: Commun Biol. 2022 Nov 25;5:1294. doi: 10.1038/s42003-022-04229-4 (PMC9700805; doi:10.1038/s42003-022-04229-4)
Supplement: Supplementary file 16 — Supplementary Data 14 [file 42003_2022_4229_MOESM16_ESM.zip › DEseq2.R]

library(ggplot2)
library(DESeq2)
library(ggrepel)
library(gridExtra)
library(pheatmap)
library(viridis)
library(clusterProfiler)
library(UpSetR)
library(edgeR)
library(limma)
library(gplots)
library(RColorBrewer)
library(ggpubr)
library(ggpmisc)
library(tidyverse)
library(RColorBrewer)
library(ggthemes)
setwd('')
## Import counts data
exprSet<- read.table('stem_leaf.count.txt',header = T,row.names = 1)
coldata<- read.table('stem_leaf.coldata.txt',header = T,row.names = 1)
#coldata <- data.frame(sample = colnames(exprSet),condition =factor(rep(c("GL","GP","PL","PP"),each=3)))
### Creat DESeq2 object ###
rna.dds <- DESeqDataSetFromMatrix(countData = exprSet,colData = coldata,design = ~ condition)
nrow(rna.dds)
rna.dds_filter <- rna.dds[rowSums(counts(rna.dds))>1,]
nrow(rna.dds_filter)
rna.dds$condition <- relevel(rna.dds$condition, ref = "leaf")
rna.dds <- DESeq(rna.dds) 

resultsNames(rna.dds)
res <- results(rna.dds, contrast = c("condition","leaf","stem"))

resOrdered <- res[order(res$padj),]
summary(resOrdered) 
resOrdered = as.data.frame(resOrdered)
head(resOrdered)
table(resOrdered$padj<0.05)
diff_gene_deseq2 <- subset(resOrdered,padj<0.05 & (log2FoldChange >1 | log2FoldChange < -1))

res_diff_data <-merge(as.data.frame(resOrdered),as.data.frame(counts(rna.dds,normalize=TRUE)),by="row.names",sort=FALSE)
write.csv(res_diff_data,file = "leaf_stem.diffExp.csv",row.names = F)
write.table(resOrdered, 'leaf_stem.DESeq.txt', sep = '\t', col.names = NA, quote = FALSE)
q
