# Supplementary material for: A draft genome of the medicinal plant Cremastra appendiculata (D. Don) provides insights into the colchicine biosynthetic pathway
Source: Commun Biol. 2022 Nov 25;5:1294. doi: 10.1038/s42003-022-04229-4 (PMC9700805; doi:10.1038/s42003-022-04229-4)
Supplement: Supplementary file 16 — Supplementary Data 14 [file 42003_2022_4229_MOESM16_ESM.zip › WGCNA.R]

install.packages('BiocManager') 
BiocManager::install('WGCNA')
BiocManager::install(c("AnnotationDbi", "impute","GO.db", "preprocessCore"))
install.packages(c("matrixStats", "Hmisc","foreach", "doParallel", "fastcluster", "dynamicTreeCut", "survival"))
library(WGCNA)
gene <- read.table("all.de0.FPKM.txt", encoding="UTF-8",header = T,row.names =1)
gene <- subset(gene,rowSums(gene)/ncol(gene)>1)
gene <- t(gene)

sampletree <-hclust(dist(gene,method = "manhattan"),method = "average")
sampletree
plot(sampletree,main = "Sample clustering to detect outliers",sub="",xlab = "",
     cex.lab=1.2,cex.axis=1.2,cex.main=1.5)

powers <- c(c(1:10),seq(from = 12,to=20,by=1))
powers

sft <- pickSoftThreshold(gene, powerVector = powers, verbose = 5,RsquaredCut = 0.85 )
str(sft)
sizeGrWindow(9, 5)
par(mfrow = c(1, 2),pin=c(2.5,2),cex=0.7)
plot(sft$fitIndices[,1], -sign(sft$fitIndices[,3])*sft$fitIndices[,2], type = 'n', 
     xlab = 'Soft Threshold (power)', ylab = 'Scale Free Topology Model Fit,signed R^2', 
     main = paste('Scale independence'))
text(sft$fitIndices[,1], -sign(sft$fitIndices[,3])*sft$fitIndices[,2],
     labels = powers, col = 'red');

abline(h = 0.90, col = 'red')
plot(sft$fitIndices[,1], sft$fitIndices[,5],
     xlab = 'Soft Threshold (powers)', ylab = 'Mean Connectivity', type = 'n',
     main = paste('Mean connectivity'))
text(sft$fitIndices[,1], sft$fitIndices[,5], labels = powers, col = 'red')


powers <- sft$powerEstimate
powers

adjacency <- adjacency(gene, power = powers)
tom_sim <- TOMsimilarity(adjacency)
rownames(tom_sim) <- rownames(adjacency)
colnames(tom_sim) <- colnames(adjacency)
tom_sim[1:6,1:6]

write.table(tom_sim, 'TOMsimilarity.txt', sep = '\t', col.names = NA, quote = FALSE)

tom_dis  <- 1 - tom_sim
geneTree <- hclust(as.dist(tom_dis), method = 'average')
plot(geneTree, xlab = '', sub = '', main = 'Gene clustering on TOM-based dissimilarity',
    labels = FALSE, hang = 0.04)


minModuleSize <- 30  
dynamicMods <- cutreeDynamic(dendro = geneTree, distM = tom_dis,
                             deepSplit = 2, pamRespectsDendro = FALSE, minClusterSize = minModuleSize)

table(dynamicMods)

dynamicColors <- labels2colors(dynamicMods)
table(dynamicColors)
plotDendroAndColors(geneTree, dynamicColors, 'Dynamic Tree Cut',
                    dendroLabels = FALSE, addGuide = TRUE, hang = 0.03, guideHang = 0.05,
                    main = 'Gene dendrogram and module colors')

plot_sim <- -(1-tom_sim)
#plot_sim <- log(tom_sim)
diag(plot_sim) <- NA
TOMplot(plot_sim, geneTree, dynamicColors,
        main = 'Network heatmap plot, selected genes')

MEList <- moduleEigengenes(gene, colors = dynamicColors)
MEs <- MEList$eigengenes
head(MEs)[.1:4]

write.table(MEs, 'moduleEigengenes.txt', sep = '\t', col.names = NA, quote = FALSE)
head(MEs)

ME_cor <- cor(MEs)
ME_cor[1:3,1:3]

METree <- hclust(as.dist(1-ME_cor), method = 'average')
plot(METree, main = 'Clustering of module eigengenes', xlab = '', sub = '',cex=0.5)


abline(h=0.25,col='blue')
abline(h=0.3,col='red')
plotEigengeneNetworks(MEs, '', cex.lab = 0.8, xLabelsAngle= 90,
                      marDendro = c(0, 4, 1, 2), marHeatmap = c(3, 4, 1, 2))


merge_module <- mergeCloseModules(gene, dynamicColors, cutHeight = 0.25, verbose = 3)
mergedColors <- merge_module$colors
table(mergedColors)

plotDendroAndColors(geneTree, cbind(dynamicColors, mergedColors), c('Dynamic Tree Cut', 'Merged dynamic'),
                    dendroLabels = FALSE, addGuide = TRUE, hang = 0.03, guideHang = 0.05)


trait <-read.table("sampletrait.txt", encoding="UTF-8",header = T,row.names =1)

module <- merge_module$newMEs
moduleTraitCor <- cor(module, trait, use = 'p')
moduleTraitCor[1:3,1:8] 
moduleTraitPvalue <- corPvalueStudent(moduleTraitCor, nrow(module))

write.table(moduleTraitCor, 'moduleTraitCor.txt', sep = '\t', col.names = NA, quote = FALSE)
write.table(moduleTraitPvalue, 'moduleTraitPvalue.txt', sep = '\t', col.names = NA, quote = FALSE)

textMatrix <- paste(signif(moduleTraitCor, 2), '\n(', signif(moduleTraitPvalue, 1), ')', sep = '')
dim(textMatrix) <- dim(moduleTraitCor)
par(mar = c(5, 10, 3, 3))
labeledHeatmap(Matrix = moduleTraitCor, main = paste('Module-trait relationships'),
               xLabels = names(trait), yLabels = names(module), ySymbols = names(module),
               colorLabels = FALSE, colors = greenWhiteRed(50), cex.text = 0.4, zlim = c(-1,1),
               textMatrix = textMatrix, setStdMargins = FALSE)


gene_module <- data.frame(gene_name = colnames(gene), module = mergedColors, stringsAsFactors = FALSE)
head(gene_module)

gene_module_select <- subset(gene_module, module == 'brown')$gene_name

gene_select <- t(gene[,gene_module_select])

tom_select <- tom_sim[gene_module_select,gene_module_select]

write.table(gene_select, 'brown_gene_select.txt', sep = '\t', col.names = NA, quote = FALSE)
write.table(tom_select, 'brown_tom_select.txt', sep = '\t', col.names = NA, quote = FALSE)
head(gene_module)
head(gene_module_select)
gene_select[1:10,1:8]
tom_select[1:10,1:9]


gene_brown <- gene[,gene_module_select]

geneModuleMembership <- signedKME(gene_brown, module['MEbrown'], outputColumnName = 'MM')
MMPvalue <- as.data.frame(corPvalueStudent(as.matrix(geneModuleMembership), nrow(module)))

geneTraitSignificance <- as.data.frame(cor(gene_brown, trait['TNM'], use = 'p'))
GSPvalue <- as.data.frame(corPvalueStudent(as.matrix(geneTraitSignificance), nrow(trait)))

geneModuleMembership[geneModuleMembership<0.8 | MMPvalue>0.01] <- 0
geneTraitSignificance[geneTraitSignificance<0.8 | MMPvalue>0.01] <- 0

select <- cbind(geneModuleMembership, geneTraitSignificance)
select <- subset(select, geneModuleMembership>=0.8 & geneTraitSignificance>=0.8)
head(select)
nrow(select)


dir.create('black_TNM_cor', recursive = TRUE)

for (i in rownames(select)) {
  png(paste('greenyellow_scg61_3_cor/', i, 'scg61.3.png', sep = ''),
      width = 4, height = 4, res = 400, units = 'in', type = 'cairo')
  plot(trait[ ,'scg61.3'], gene[ ,i], xlab = 'scg61.3', ylab = i,
       main = paste('MM_greenyellow = ', select[i,'greenyellow'], '\ncor_scg61.3= ', select[i,'scg61.3']), cex = 0.8, pch = 20)
  fit <- lm(gene[ ,i]~trait[ ,'scg61.3'])
  lines(trait[ ,'scg61.3'], fitted(fit))
  dev.off()
}


plotNetworkHeatmap(gene,
                   plotGenes = rownames(select),
                   networkType = 'unsigned',
                   useTOM = TRUE,
                   power = powers,
                   main = 'unsigned correlations')


dir.create('cytoscape', recursive = TRUE)

for (mod in 1:nrow(table(mergedColors))) {
  modules <- names(table(mergedColors))[mod]
  probes <- colnames(gene)
  inModule <- (mergedColors == modules)
  modProbes <- probes[inModule]
  modGenes <- modProbes
  modtom_sim <- tom_sim[inModule, inModule]
  dimnames(modtom_sim) <- list(modProbes, modProbes)
  outEdge <- paste('cytoscape/', modules, '.edge_list.txt',sep = '')
  outNode <- paste('cytoscape/', modules, '.node_list.txt', sep = '')
  exportNetworkToCytoscape(modtom_sim,
                           edgeFile = outEdge,
                           nodeFile = outNode,
                           weighted = TRUE,
                           threshold = 0.3,  
                           nodeNames = modProbes,
                           altNodeNames = modGenes,
                           nodeAttr = mergedColors[inModule])
}
