# Supplementary material for: A draft genome of the medicinal plant Cremastra appendiculata (D. Don) provides insights into the colchicine biosynthetic pathway
Source: Commun Biol. 2022 Nov 25;5:1294. doi: 10.1038/s42003-022-04229-4 (PMC9700805; doi:10.1038/s42003-022-04229-4)
Supplement: Supplementary file 17 — Supplementary Data 15 [file 42003_2022_4229_MOESM17_ESM.xlsx]

## Sheet: Sheet1
The primer list of genes identified by qRT-PCR
primer name	primer sequence (5'to3')	length（bp）
CAPP18160 up primer	ACTCCTCTGCCTCCTTCACC	135
CAPP18160 down primer	CATGCGGCCTAGCTGTAGAA
CAPP18161 up primer	GCCCACGCTTATAGCCTCAT	144
CAPP18161 down primer	TCTCCATAAGGGGCAAAGGC
CAPP19837 up primer	GGTTTTGGACAGCGTGAACC	166
CAPP19837 down primer	CGGCGAAAGCGTGTTATCAG
CAPP17307 up primer	GTGTTTGCCACCGGAGTTTC	175
CAPP17307 down primer	TTGAAGGGCACAGTGGGTTT
CAPP15509 up primer	GTGGCCTTGGTTCTACCCTC	107
CAPP15509 down primer	ACCTGGGATAGGTGGAGCAT
CAPP02019 up primer	ATTACCGTCGACGATCCAGC	160
CAPP02019 down primer	GCGTCAGCTCTACCCCTTTT
CAPP01280 up primer	TCAAGATATCGCAGGTCGCC	144
CAPP01280 down primer	TGGTAACGCCGTAGTGATCG
CAPP03261 up primer	TCAAGATATCGCAGGTCGCC	141
CAPP03261 down primer	TGGTAACGCCGTAGTGATCG
CAPP18159 up primer	CCATGCTTGCCGATCAAAGG	103
CAPP18159 down primer	TGTGAGATCAAACCCCAGGC
CAPP07203 up primer	AAGCACCCTCACATCAAGGG	175
CAPP07203 down primer	TAATGCTGTCCTCGTCGCTC
